# Supplementary material for: INF2 formin variants linked to human inherited kidney disease reprogram the transcriptome, causing mitotic chaos and cell death
Source: Cell Mol Life Sci. 2024 Jun 25;81(1):279. doi: 10.1007/s00018-024-05323-y (PMC11335204; doi:10.1007/s00018-024-05323-y)
Supplement: Supplementary file 3 — Supplementary file3 (XLSX 190 kb) [file 18_2024_5323_MOESM3_ESM.xlsx]

## Sheet: Table1_wt INF2_VS_Cherry_UP
name	symbol	baseMean	FoldChange	log2FoldChange	lfcSE	stat	pvalue	padj	description
ENSCAFG00845000357	FST	1266.58	1.57829	0.658366	0.141938	4.63841	3.51096e-06	0.000229659	follistatin
ENSCAFG00845021549	INF2	6829.48	1.56906	0.6499	0.0536623	12.1109	9.24501e-34	4.98907e-30	inverted formin 2

## Sheet: Table2_R218Q_VS_Cherry_UP
name	symbol	baseMean	FoldChange	log2FoldChange	lfcSE	stat	pvalue	padj	description
ENSCAFG00845029801	ACTA2	1834.07	601.542	9.23252	0.343228	26.8991	2.25001e-159	1.80192e-156	actin alpha 2, smooth muscle
ENSCAFG00845009991	CALD1	41.9986	122.764	6.93974	1.0509	6.60364	4.01186e-11	7.99229e-10	caldesmon 1
ENSCAFG00845008459	GP2	8.15685	85.94	6.42526	1.31207	4.89704	9.72912e-07	1.08066e-05	glycoprotein 2
ENSCAFG00845014240	CNN2	223.638	51.9503	5.69906	0.311535	18.2935	9.32609e-75	1.93995e-72	calponin 2
ENSCAFG00845002523	KCNMB1	3.86187	40.7987	5.35045	1.44791	3.69528	0.000219642	0.00146157	potassium calcium-activated channel subfamily M regulatory beta subunit 1
ENSCAFG00845012156	CAPN14	128.292	29.3301	4.87431	0.323666	15.0597	2.98213e-51	3.9804e-49	calpain 14
ENSCAFG00845020969	INPP5D	9.42272	26.5002	4.72793	1.15156	4.10568	4.03122e-05	0.000320914	inositol polyphosphate-5-phosphatase D
ENSCAFG00845007515	CEACAM20	22.9943	21.7012	4.4397	0.682574	6.50435	7.80285e-11	1.48784e-09	CEA cell adhesion molecule 20
ENSCAFG00845022487	DCX	7.47746	20.7416	4.37445	1.19638	3.65642	0.000255762	0.00167479	doublecortin
ENSCAFG00845021583	SCN4A	3.54122	18.141	4.18118	1.47945	2.82617	0.00471077	0.0210467	sodium voltage-gated channel alpha subunit 4
ENSCAFG00845010061	UNC45B	78.0969	15.4526	3.94978	0.330541	11.9494	6.53753e-33	4.73808e-31	unc-45 myosin chaperone B
ENSCAFG00845021008	CLCA2	10.3635	14.327	3.84066	0.878311	4.37278	1.22673e-05	0.000110261	chloride channel accessory 2
ENSCAFG00845022251	APOBEC3Z3	5.02472	13.4939	3.75424	1.24353	3.01903	0.00253586	0.0124146	apolipoprotein B mRNA editing enzyme, catalytic polypeptide-like 3Z3
ENSCAFG00845010363	PRUNE2	8.68425	12.05	3.59096	0.915285	3.92333	8.73341e-05	0.000643732	prune homolog 2 with BCH domain
ENSCAFG00845009439	TNR	6.5453	11.8694	3.56917	1.05243	3.39137	0.000695433	0.0040546	tenascin R
ENSCAFG00845026354	SH2D1A	4.36348	11.7077	3.54938	1.29074	2.74989	0.00596154	0.0257167	SH2 domain containing 1A
ENSCAFG00845023691	PRMT8	27.726	11.6921	3.54746	0.508335	6.97859	2.98166e-12	6.69806e-11	protein arginine methyltransferase 8
ENSCAFG00845000749	CNFN	10.6288	11.5282	3.5271	0.818363	4.30994	1.63296e-05	0.000142768	cornifelin
ENSCAFG00845024611	CLSTN3	3.88225	11.0133	3.46118	1.33873	2.58541	0.00972631	0.0384943	calsyntenin 3
ENSCAFG00845026395	ENDOU	12.2946	10.9792	3.45671	0.756272	4.57072	4.8606e-06	4.71546e-05	endonuclease, poly(U) specific
ENSCAFG00845025918	MYL9	307.108	10.5278	3.39613	0.151636	22.3966	4.24381e-111	1.35946e-108	myosin light chain 9
ENSCAFG00845010355	DDC	3.99206	9.9532	3.31516	1.33292	2.48715	0.0128772	0.0486394	dopa decarboxylase
ENSCAFG00845007464	COL15A1	7.41517	9.93605	3.31267	0.930276	3.56096	0.000369507	0.00230826	collagen type XV alpha 1 chain
ENSCAFG00845005444	CDSN	6.99651	9.57639	3.25948	0.961179	3.39113	0.000696049	0.00405552	corneodesmosin
ENSCAFG00845010145	PDLIM4	24.1392	8.74855	3.12904	0.523915	5.97243	2.33748e-09	3.77414e-08	PDZ and LIM domain 4
ENSCAFG00845014316	PLK5	8.16754	8.73199	3.12631	0.855115	3.65601	0.000256168	0.00167676	polo like kinase 5 (inactive)
ENSCAFG00845017702	NTSR1	6.59964	8.67283	3.1165	0.966753	3.22368	0.00126554	0.00682266	neurotensin receptor 1
ENSCAFG00845013112	OLFM4	22.022	8.52614	3.09189	0.527216	5.86457	4.50302e-09	6.98208e-08	olfactomedin 4
ENSCAFG00845002672	CDH15	17.3046	8.44605	3.07828	0.599561	5.13422	2.8332e-07	3.43522e-06	cadherin 15
ENSCAFG00845019734	LAX1	4.57158	8.11785	3.0211	1.15566	2.61416	0.00894461	0.0359333	lymphocyte transmembrane adaptor 1
ENSCAFG00845011191	NXPH3	71.4525	7.86632	2.97569	0.288237	10.3238	5.50274e-25	2.76293e-23	neurexophilin 3
ENSCAFG00845027801	RAB7B	12.1868	7.85351	2.97334	0.695364	4.27594	1.90329e-05	0.000164075	RAB7B, member RAS oncogene family
ENSCAFG00845005247	FAT2	9.99302	7.66505	2.93829	0.762848	3.85174	0.00011728	0.000839357	FAT atypical cadherin 2
ENSCAFG00845006550	PRSS23	1093	7.49195	2.90534	0.0784156	37.0506	1.75932e-300	9.39301e-297	serine protease 23
ENSCAFG00845003711	ACAN	4.38995	7.48075	2.90318	1.1352	2.55741	0.0105455	0.0411768	aggrecan
ENSCAFG00845008598	HAS2	7.13515	7.37957	2.88354	0.906859	3.1797	0.00147429	0.00781133	hyaluronan synthase 2
ENSCAFG00845020626	PON1	8.3483	7.16391	2.84075	0.83393	3.40646	0.000658115	0.00385835	paraoxonase 1
ENSCAFG00845027906	PTPRE	6.75915	7.1519	2.83833	0.904474	3.13809	0.0017005	0.00881451	protein tyrosine phosphatase receptor type E
ENSCAFG00845025042	PLAC1	6.63354	7.11373	2.83061	0.920977	3.07348	0.00211577	0.01061	placenta enriched 1
ENSCAFG00845008596	EDN2	74.5963	7.07039	2.82179	0.276033	10.2227	1.56979e-24	7.66563e-23	endothelin 2
ENSCAFG00845013653	MPPED1	7.92375	7.05638	2.81893	0.840326	3.35456	0.000794902	0.00455526	metallophosphoesterase domain containing 1
ENSCAFG00845030375	CACNA1C	82.0622	6.84105	2.77422	0.258655	10.7256	7.72161e-27	4.2067e-25	calcium voltage-gated channel subunit alpha1 C
ENSCAFG00845005166	SPARC	18.2621	6.74885	2.75464	0.555789	4.95628	7.18569e-07	8.16844e-06	secreted protein acidic and cysteine rich
ENSCAFG00845008504	NES	5.17086	6.74494	2.75381	1.04229	2.64208	0.00823997	0.0336597	nestin
ENSCAFG00845001416	ACTA1	190.08	6.55015	2.71153	0.170994	15.8574	1.24863e-56	1.92301e-54	actin alpha 1, skeletal muscle
ENSCAFG00845010692	HTR4	15.3103	6.52513	2.70601	0.597301	4.53039	5.88751e-06	5.63323e-05	5-hydroxytryptamine receptor 4
ENSCAFG00845010023	SEMA4A	18.6348	6.4374	2.68648	0.540206	4.97306	6.59037e-07	7.56146e-06	semaphorin 4A
ENSCAFG00845024093	FGD3	6.25764	6.25503	2.64502	0.934535	2.8303	0.00465041	0.0208177	FYVE, RhoGEF and PH domain containing 3
ENSCAFG00845016168	LCTL	8.3906	6.22773	2.63871	0.78252	3.37206	0.00074608	0.0043094	lactase like
ENSCAFG00845026863	KCNG1	5.03077	6.21223	2.63511	1.01075	2.60708	0.0091318	0.036566	potassium voltage-gated channel modifier subfamily G member 1
ENSCAFG00845009813	PRKAR1B	4.7935	6.203	2.63297	1.04485	2.51994	0.0117375	0.0450948	protein kinase cAMP-dependent type I regulatory subunit beta
ENSCAFG00845001224	C1QTNF3	10.5986	6.04965	2.59685	0.6978	3.72148	0.000198056	0.0013365	C1q and TNF related 3
ENSCAFG00845007384	LAPTM5	10.7869	5.91336	2.56398	0.687469	3.72959	0.000191792	0.00130001	lysosomal protein transmembrane 5
ENSCAFG00845009487	GDPD4	95.177	5.86949	2.55324	0.239259	10.6714	1.38468e-26	7.44244e-25	glycerophosphodiester phosphodiesterase domain containing 4
ENSCAFG00845001775	LOC119876002	5.7283	5.84946	2.5483	0.944638	2.69765	0.00698308	0.0293719	caspase recruitment domain-containing protein 8-like
ENSCAFG00845028504	THPO	5.80446	5.82387	2.54198	0.945521	2.68844	0.00717862	0.0300287	thrombopoietin
ENSCAFG00845026511	IVL	49.7244	5.60933	2.48783	0.319929	7.77617	7.47514e-15	2.10421e-13	involucrin
ENSCAFG00845000701	CXCL17	6.43866	5.54789	2.47194	0.884684	2.79415	0.00520365	0.0228975	C-X-C motif chemokine ligand 17
ENSCAFG00845009454	SEZ6	74.9667	5.5049	2.46072	0.260337	9.45203	3.32314e-21	1.38973e-19	seizure related 6 homolog
ENSCAFG00845018366	FAT4	7.76825	5.47147	2.45193	0.808119	3.03412	0.00241241	0.0119184	FAT atypical cadherin 4
ENSCAFG00845013468	JPH2	7.40855	5.4421	2.44416	0.832172	2.93709	0.00331309	0.0155984	junctophilin 2
ENSCAFG00845006657	ME3	100.034	5.40815	2.43514	0.222199	10.9592	6.00002e-28	3.42001e-26	malic enzyme 3
ENSCAFG00845030126	SCN5A	7.59366	5.40707	2.43485	0.810784	3.00308	0.00267265	0.0129957	sodium voltage-gated channel alpha subunit 5
ENSCAFG00845020820	MAB21L4	63.6459	5.39492	2.4316	0.276861	8.78274	1.59536e-18	5.66583e-17	mab-21 like 4
ENSCAFG00845014476	DNAH17	6.77862	5.3076	2.40806	0.872712	2.75928	0.00579283	0.025097	dynein axonemal heavy chain 17
ENSCAFG00845022303	PSTPIP1	19.1071	5.27928	2.40034	0.512999	4.67903	2.88231e-06	2.90352e-05	proline-serine-threonine phosphatase interacting protein 1
ENSCAFG00845017812	P2RX1	45.5762	5.27477	2.39911	0.327706	7.32092	2.46271e-13	6.15369e-12	purinergic receptor P2X 1
ENSCAFG00845001461	TAGAP	6.00633	5.14963	2.36447	0.906167	2.60931	0.00907261	0.0363836	T cell activation RhoGTPase activating protein
ENSCAFG00845009399	FAM83A	7.90192	4.97103	2.31354	0.769643	3.006	0.00264713	0.0128951	family with sequence similarity 83 member A
ENSCAFG00845004948	FBLIM1	793.181	4.92356	2.2997	0.0876971	26.2232	1.44412e-151	9.63767e-149	filamin binding LIM protein 1
ENSCAFG00845028966	MAP7D2	742.869	4.90067	2.29298	0.0848685	27.018	9.07642e-161	8.0765e-158	MAP7 domain containing 2
ENSCAFG00845026976	NIBAN3	6.82869	4.89159	2.2903	0.843186	2.71625	0.00660266	0.0280186	niban apoptosis regulator 3
ENSCAFG00845009131	HEATR9	6.07552	4.86521	2.2825	0.878876	2.59707	0.00940227	0.0374687	HEAT repeat containing 9
ENSCAFG00845011070	SMPDL3B	16.6116	4.86345	2.28198	0.539785	4.22757	2.36229e-05	0.000198931	sphingomyelin phosphodiesterase acid like 3B
ENSCAFG00845000108	PINLYP	128.276	4.75647	2.24989	0.196374	11.4572	2.16442e-30	1.40354e-28	phospholipase A2 inhibitor and LY6/PLAUR domain containing
ENSCAFG00845026692	IQSEC3	41.7568	4.5782	2.19478	0.335298	6.54576	5.91942e-11	1.15342e-09	IQ motif and Sec7 domain ArfGEF 3
ENSCAFG00845010790	GCNT1	309.449	4.57398	2.19345	0.131389	16.6943	1.44245e-62	2.40665e-60	glucosaminyl (N-acetyl) transferase 1
ENSCAFG00845028346	ODAPH	452.592	4.56316	2.19003	0.113379	19.316	3.93834e-83	9.14208e-81	odontogenesis associated phosphoprotein
ENSCAFG00845003604	FXYD3	17.4132	4.49282	2.16762	0.524315	4.1342	3.56194e-05	0.000288092	FXYD domain containing ion transport regulator 3
ENSCAFG00845000607	SERPINE1	1336.8	4.46766	2.15952	0.18515	11.6636	1.95526e-31	1.31586e-29	serpin family E member 1
ENSCAFG00845013695	ADGRF2	16.7774	4.4524	2.15458	0.519582	4.14677	3.37207e-05	0.000274443	adhesion G protein-coupled receptor F2
ENSCAFG00845003627	TACR2	17.9974	4.38713	2.13328	0.517605	4.12144	3.76512e-05	0.000302437	tachykinin receptor 2
ENSCAFG00845021385	SOWAHD	9.28071	4.38587	2.13286	0.700186	3.04614	0.00231803	0.0115125	sosondowah ankyrin repeat domain family member D
ENSCAFG00845006275	CXCL8	12.9523	4.37902	2.13061	0.590259	3.60961	0.000306656	0.00195998	C-X-C motif chemokine ligand 8
ENSCAFG00845020775	CRLF1	38.6349	4.22761	2.07984	0.345245	6.02425	1.69892e-09	2.77104e-08	cytokine receptor like factor 1
ENSCAFG00845006543	LOC119864478	44.9272	4.17436	2.06156	0.322816	6.38617	1.70096e-10	3.14236e-09	uncharacterized LOC119864478
ENSCAFG00845000830	ALPK2	45.6843	4.14971	2.05301	0.315113	6.51516	7.26122e-11	1.39118e-09	alpha kinase 2
ENSCAFG00845015973	BCAR3	476.011	4.12018	2.04271	0.109797	18.6044	2.96057e-77	6.40804e-75	BCAR3 adaptor protein, NSP family member
ENSCAFG00845015350	SEPTIN3	9.50898	4.11194	2.03982	0.689248	2.95948	0.00308155	0.0146397	septin 3
ENSCAFG00845000316	SIPA1L2	7.09309	4.07828	2.02796	0.805327	2.51818	0.0117962	0.0452985	signal induced proliferation associated 1 like 2
ENSCAFG00845025312	THEM5	16.2096	4.03093	2.01111	0.540495	3.72087	0.000198535	0.00133779	thioesterase superfamily member 5
ENSCAFG00845004214	FBXW10B	35.7202	4.00163	2.00059	0.35358	5.6581	1.53062e-08	2.21663e-07	F-box and WD repeat domain containing 10B
ENSCAFG00845014328	TRIM29	24.769	3.93712	1.97714	0.452474	4.36962	1.24461e-05	0.00011168	tripartite motif containing 29
ENSCAFG00845006605	HRH1	27.3938	3.93645	1.9769	0.417866	4.73093	2.23496e-06	2.29913e-05	histamine receptor H1
ENSCAFG00845002659	DOCK2	9.852	3.89415	1.96131	0.670881	2.92348	0.00346145	0.0162206	dedicator of cytokinesis 2
ENSCAFG00845025657	PLEKHA7	641.46	3.89274	1.96079	0.089281	21.962	6.65542e-107	2.05e-104	pleckstrin homology domain containing A7
ENSCAFG00845012374	EHD3	61.5917	3.88035	1.95619	0.275381	7.10356	1.21586e-12	2.84298e-11	EH domain containing 3
ENSCAFG00845002569	AXL	14.7764	3.85741	1.94763	0.538662	3.61569	0.000299553	0.00192071	AXL receptor tyrosine kinase
ENSCAFG00845010369	ZEB1	315.912	3.84012	1.94115	0.120094	16.1636	9.1082e-59	1.44442e-56	zinc finger E-box binding homeobox 1
ENSCAFG00845002163	SLC22A2	34.4149	3.71304	1.8926	0.399757	4.73438	2.19729e-06	2.26765e-05	solute carrier family 22 member 2
ENSCAFG00845001941	GHR	21.9945	3.67856	1.87914	0.448436	4.19043	2.78422e-05	0.000231181	growth hormone receptor
ENSCAFG00845027627	ALOXE3	17.8011	3.65877	1.87136	0.522854	3.57913	0.000344745	0.00217478	arachidonate lipoxygenase 3
ENSCAFG00845020403	TSPAN1	117.088	3.57027	1.83603	0.201263	9.12254	7.33822e-20	2.79848e-18	tetraspanin 1
ENSCAFG00845024872	KRT124	27.28	3.51097	1.81187	0.398257	4.5495	5.37737e-06	5.17915e-05	keratin 124
ENSCAFG00845011389	KCNMA1	21.2398	3.50947	1.81125	0.455525	3.97619	7.0029e-05	0.000529582	potassium calcium-activated channel subfamily M alpha 1
ENSCAFG00845019613	MEGF6	10.2837	3.47737	1.798	0.658538	2.73029	0.00632793	0.0270279	multiple EGF like domains 6
ENSCAFG00845023641	SLC34A3	56.4311	3.47491	1.79698	0.27651	6.49878	8.09766e-11	1.54038e-09	solute carrier family 34 member 3
ENSCAFG00845022460	NDNF	516.706	3.47293	1.79615	0.11341	15.8377	1.70839e-56	2.58145e-54	neuron derived neurotrophic factor
ENSCAFG00845027071	GPR87	155.659	3.46601	1.79327	0.16786	10.6832	1.22019e-26	6.60261e-25	G protein-coupled receptor 87
ENSCAFG00845024745	VDR	84.2317	3.44391	1.78405	0.227283	7.84947	4.1781e-15	1.19929e-13	vitamin D receptor
ENSCAFG00845029262	SEMA7A	1095.8	3.43755	1.78138	0.0732052	24.3341	8.55125e-131	3.9133e-128	semaphorin 7A
ENSCAFG00845017578	DRP2	17.5634	3.41205	1.77064	0.487534	3.63182	0.000281426	0.00182568	dystrophin related protein 2
ENSCAFG00845006612	PLAT	324.083	3.39681	1.76418	0.124967	14.1171	2.97907e-45	3.50851e-43	plasminogen activator, tissue type
ENSCAFG00845028465	PRKAG3	35.938	3.38815	1.7605	0.348877	5.04619	4.50711e-07	5.30422e-06	protein kinase AMP-activated non-catalytic subunit gamma 3
ENSCAFG00845029185	ACP3	22.6702	3.38465	1.75901	0.432923	4.06309	4.84272e-05	0.000378817	acid phosphatase 3
ENSCAFG00845013075	TMEM158	113.055	3.37536	1.75504	0.197875	8.86944	7.35139e-19	2.646e-17	transmembrane protein 158
ENSCAFG00845007414	IGSF23	276.831	3.36423	1.75028	0.133249	13.1354	2.0647e-39	1.95682e-37	immunoglobulin superfamily member 23
ENSCAFG00845010783	GNGT2	13.4171	3.31511	1.72906	0.575506	3.00441	0.00266097	0.0129476	G protein subunit gamma transducin 2
ENSCAFG00845028869	TGM2	127.256	3.30782	1.72588	0.183356	9.4127	4.83557e-21	1.99103e-19	transglutaminase 2
ENSCAFG00845003708	TAS1R2	10.9507	3.3028	1.72369	0.62216	2.77049	0.00559721	0.0243814	taste 1 receptor member 2
ENSCAFG00845000883	SPON2	20.8598	3.30141	1.72308	0.475521	3.62356	0.000290571	0.00187653	spondin 2
ENSCAFG00845026589	SELPLG	10.8552	3.2591	1.70448	0.633433	2.69085	0.00712697	0.0298673	selectin P ligand
ENSCAFG00845003084	SERTAD4	655.94	3.21863	1.68645	0.0843013	20.005	4.98303e-89	1.22789e-86	SERTA domain containing 4
ENSCAFG00845030165	SIDT1	35.7819	3.2122	1.68356	0.362035	4.65027	3.31501e-06	3.30408e-05	SID1 transmembrane family member 1
ENSCAFG00845026304	H2AC5	23.621	3.21152	1.68326	0.431952	3.89686	9.7448e-05	0.0007085	H2A clustered histone 5
ENSCAFG00845014891	MAT1A	137.891	3.19449	1.67558	0.176136	9.51299	1.85263e-21	7.85017e-20	methionine adenosyltransferase 1A
ENSCAFG00845017655	PLCH2	11.8501	3.18102	1.66949	0.586318	2.84742	0.00440755	0.0198925	phospholipase C eta 2
ENSCAFG00845024171	ADCY5	10.7691	3.17358	1.66611	0.615447	2.70715	0.00678633	0.0286345	adenylate cyclase 5
ENSCAFG00845024927	INKA1	10.2539	3.17097	1.66492	0.642718	2.59044	0.00958527	0.0380772	inka box actin regulator 1
ENSCAFG00845027079	FHL1	49.7122	3.1069	1.63548	0.287341	5.69176	1.25734e-08	1.83748e-07	four and a half LIM domains 1
ENSCAFG00845002436	SBSN	15.2715	3.09873	1.63168	0.522308	3.12398	0.00178425	0.00918029	suprabasin
ENSCAFG00845002359	KIF17	325.047	3.06231	1.61462	0.127485	12.6651	9.22496e-37	7.85937e-35	kinesin family member 17
ENSCAFG00845025202	TMEM88B	21.9563	3.04991	1.60877	0.44565	3.60993	0.000306277	0.00195834	transmembrane protein 88B
ENSCAFG00845028958	CYP24A1	12.2523	3.03029	1.59945	0.586123	2.72887	0.00635516	0.0271153	cytochrome P450 family 24 subfamily A member 1
ENSCAFG00845018823	MMP24	14.1904	3.00771	1.58866	0.549997	2.8885	0.00387085	0.0177955	matrix metallopeptidase 24
ENSCAFG00845027103	P2RX7	223.018	3.00429	1.58702	0.143583	11.053	2.1201e-28	1.23482e-26	purinergic receptor P2X 7
ENSCAFG00845016791	ITGA5	97.3481	2.99146	1.58085	0.208385	7.58621	3.29396e-14	8.74947e-13	integrin subunit alpha 5
ENSCAFG00845029233	ANKRD1	4909.73	2.98109	1.57584	0.0568987	27.6955	7.90611e-169	7.91451e-166	ankyrin repeat domain 1
ENSCAFG00845022551	NPTXR	1158.41	2.97954	1.57509	0.0731952	21.519	1.03314e-102	2.90312e-100	neuronal pentraxin receptor
ENSCAFG00845020250	MGAM2	72.1397	2.97822	1.57445	0.246765	6.38035	1.76679e-10	3.25646e-09	maltase-glucoamylase 2 (putative)
ENSCAFG00845018410	ARHGEF4	150.472	2.97735	1.57403	0.181342	8.67991	3.96096e-18	1.37919e-16	Rho guanine nucleotide exchange factor 4
ENSCAFG00845022316	RSAD2	4810.08	2.91738	1.54467	0.13489	11.4513	2.31576e-30	1.48962e-28	radical S-adenosyl methionine domain containing 2
ENSCAFG00845017657	LOC484933	39.815	2.89843	1.53527	0.330309	4.64799	3.35191e-06	3.33256e-05	zinc finger protein 791
ENSCAFG00845030259	DUSP10	1248.76	2.89818	1.53515	0.0672379	22.8316	2.22705e-115	7.9268e-113	dual specificity phosphatase 10
ENSCAFG00845005961	CYP2J2	12.7765	2.89583	1.53398	0.564494	2.71744	0.00657898	0.0279585	cytochrome P450 family 2 subfamily J member 2
ENSCAFG00845004184	PRKCG	673.926	2.89551	1.53382	0.0847229	18.1039	2.96871e-73	5.87035e-71	protein kinase C gamma
ENSCAFG00845004580	VSIR	26.4429	2.87218	1.52215	0.389204	3.91093	9.19431e-05	0.000673059	V-set immunoregulatory receptor
ENSCAFG00845023234	GSG1	16.2175	2.86828	1.52018	0.495291	3.06928	0.00214578	0.0107437	germ cell associated 1
ENSCAFG00845004378	ZNF423	20.2982	2.85025	1.51109	0.455148	3.32	0.000900178	0.00507605	zinc finger protein 423
ENSCAFG00845021891	TNIP3	72.678	2.83383	1.50275	0.241773	6.21555	5.11455e-10	8.96277e-09	TNFAIP3 interacting protein 3
ENSCAFG00845014290	PPFIA4	119.773	2.82418	1.49783	0.184947	8.09873	5.55355e-16	1.72386e-14	PTPRF interacting protein alpha 4
ENSCAFG00845027992	EFNB2	429.447	2.817	1.49416	0.104816	14.2551	4.16537e-46	5.0163e-44	ephrin B2
ENSCAFG00845004136	NPTX2	85.6082	2.81668	1.494	0.228146	6.54842	5.815e-11	1.13446e-09	neuronal pentraxin 2
ENSCAFG00845020886	ADCYAP1R1	17.3958	2.80972	1.49043	0.493148	3.02227	0.00250889	0.0123191	ADCYAP receptor type I
ENSCAFG00845005378	PTGS2	8838.09	2.78083	1.47552	0.0850607	17.3466	2.09197e-67	3.85138e-65	prostaglandin-endoperoxide synthase 2
ENSCAFG00845023053	BGN	246.051	2.77095	1.47038	0.1333	11.0306	2.72048e-28	1.57307e-26	biglycan
ENSCAFG00845029783	B3GALT5	163.567	2.7605	1.46493	0.160824	9.10891	8.32135e-20	3.15837e-18	beta-1,3-galactosyltransferase 5
ENSCAFG00845004269	BNC1	33.6474	2.73911	1.45371	0.354515	4.10055	4.12166e-05	0.000327464	basonuclin 1
ENSCAFG00845006270	LFNG	20.4024	2.70128	1.43365	0.445593	3.21739	0.00129364	0.00695778	LFNG O-fucosylpeptide 3-beta-N-acetylglucosaminyltransferase
ENSCAFG00845025560	CXCR4	15.6418	2.67728	1.42077	0.534136	2.65994	0.00781555	0.0322135	C-X-C motif chemokine receptor 4
ENSCAFG00845015760	TGFB3	19.8028	2.67577	1.41996	0.448333	3.16719	0.00153921	0.00811506	transforming growth factor beta 3
ENSCAFG00845029967	PER2	33.5458	2.67435	1.41919	0.345493	4.10772	3.99587e-05	0.000318734	period circadian regulator 2
ENSCAFG00845015649	LOC102151182	32.9137	2.67296	1.41844	0.353496	4.0126	6.00549e-05	0.000461564	uncharacterized LOC102151182
ENSCAFG00845015623	SH2D4B	19.6342	2.65169	1.40691	0.456061	3.08493	0.00203601	0.0102711	SH2 domain containing 4B
ENSCAFG00845011807	MTSS1	231.289	2.6467	1.40419	0.134469	10.4425	1.58585e-25	8.19373e-24	MTSS I-BAR domain containing 1
ENSCAFG00845010356	IL18RAP	65.6833	2.63578	1.39823	0.27122	5.15533	2.53191e-07	3.09333e-06	interleukin 18 receptor accessory protein
ENSCAFG00845016749	AFF3	102.469	2.62867	1.39433	0.198244	7.03342	2.01529e-12	4.5916e-11	ALF transcription elongation factor 3
ENSCAFG00845013276	CAPN8	16.5491	2.59764	1.3772	0.491576	2.8016	0.00508492	0.0224738	calpain 8
ENSCAFG00845010866	SYTL1	483.475	2.59759	1.37717	0.102387	13.4507	3.04982e-41	3.15155e-39	synaptotagmin like 1
ENSCAFG00845003448	DSCAML1	206.414	2.58883	1.3723	0.144444	9.50058	2.08714e-21	8.82048e-20	DS cell adhesion molecule like 1
ENSCAFG00845002680	SDR42E2	19.1815	2.58668	1.3711	0.460016	2.98055	0.00287734	0.0138522	short chain dehydrogenase/reductase family 42E, member 2
ENSCAFG00845009606	CDKN1A	10980.8	2.58471	1.37	0.0386929	35.407	1.33075e-274	5.32865e-271	cyclin dependent kinase inhibitor 1A
ENSCAFG00845023493	TSPAN5	28.0855	2.5673	1.36025	0.376547	3.61243	0.000303336	0.00194108	tetraspanin 5
ENSCAFG00845030164	DOCK4	1709.13	2.56567	1.35934	0.0558561	24.3364	8.0771e-131	3.80503e-128	dedicator of cytokinesis 4
ENSCAFG00845021319	SLC43A3	20.7661	2.55911	1.35564	0.450425	3.0097	0.00261503	0.0127581	solute carrier family 43 member 3
ENSCAFG00845007972	ABCB1	7630.86	2.55739	1.35467	0.0408336	33.1754	2.43825e-241	6.88876e-238	ATP binding cassette subfamily B member 1
ENSCAFG00845018632	INHBA	1144.31	2.55506	1.35336	0.0694161	19.4963	1.17984e-84	2.82052e-82	inhibin subunit beta A
ENSCAFG00845012424	XDH	52.2128	2.54398	1.34708	0.278993	4.82839	1.37644e-06	1.48277e-05	xanthine dehydrogenase
ENSCAFG00845024762	GLDC	41.3381	2.53697	1.3431	0.317033	4.23648	2.27052e-05	0.000191606	glycine decarboxylase
ENSCAFG00845015564	NR2F1	73.2888	2.52956	1.33888	0.232443	5.76005	8.40886e-09	1.25522e-07	nuclear receptor subfamily 2 group F member 1
ENSCAFG00845001256	CFAP107	14.9063	2.5295	1.33885	0.50881	2.63134	0.00850495	0.0345428	cilia and flagella associated protein 107
ENSCAFG00845004238	SMOC1	35.0703	2.5233	1.33531	0.333667	4.00194	6.28264e-05	0.000480789	SPARC related modular calcium binding 1
ENSCAFG00845003621	NLRC5	55.6341	2.51515	1.33064	0.281317	4.73006	2.24457e-06	2.30752e-05	NLR family CARD domain containing 5
ENSCAFG00845009737	PDE2A	62.9993	2.50552	1.32511	0.253446	5.22837	1.7101e-07	2.15505e-06	phosphodiesterase 2A
ENSCAFG00845011726	DSC3	2477.01	2.50268	1.32347	0.0499153	26.5144	6.61481e-155	5.04521e-152	desmocollin 3
ENSCAFG00845005780	PMEL	24.8304	2.491	1.31673	0.405754	3.24514	0.00117394	0.00637173	premelanosome protein
ENSCAFG00845018958	LOC100855552	421.97	2.47166	1.30548	0.0983769	13.2702	3.44716e-40	3.36665e-38	creatine kinase B-type
ENSCAFG00845009083	CCL5	34.2513	2.47047	1.30479	0.349267	3.73578	0.000187132	0.00127291	C-C motif chemokine ligand 5
ENSCAFG00845012429	CRYBG2	491.15	2.46513	1.30167	0.0933913	13.9378	3.73462e-44	4.30341e-42	crystallin beta-gamma domain containing 2
ENSCAFG00845019494	COL4A6	46.0166	2.44824	1.29175	0.307965	4.19446	2.73526e-05	0.000227403	collagen type IV alpha 6 chain
ENSCAFG00845028532	AXIN2	55.1429	2.43342	1.28299	0.281269	4.56142	5.08081e-06	4.91718e-05	axin 2
ENSCAFG00845003418	ZP2	89.9037	2.41121	1.26976	0.212708	5.96948	2.3801e-09	3.83907e-08	zona pellucida glycoprotein 2
ENSCAFG00845026982	NR4A1	188.56	2.4078	1.26771	0.355272	3.56829	0.000359315	0.00225781	nuclear receptor subfamily 4 group A member 1
ENSCAFG00845025408	IGDCC4	286.376	2.39526	1.26018	0.128755	9.78744	1.27481e-22	5.67183e-21	immunoglobulin superfamily DCC subclass member 4
ENSCAFG00845011550	ITGAM	27.0949	2.38667	1.255	0.375894	3.3387	0.000841704	0.00478749	integrin subunit alpha M
ENSCAFG00845014588	HAPLN4	75.3286	2.38325	1.25293	0.234976	5.33215	9.70581e-08	1.26904e-06	hyaluronan and proteoglycan link protein 4
ENSCAFG00845005746	COL16A1	79.1952	2.38165	1.25196	0.22255	5.62555	1.84918e-08	2.6445e-07	collagen type XVI alpha 1 chain
ENSCAFG00845017120	RIPPLY1	58.843	2.37784	1.24965	0.270397	4.62154	3.80894e-06	3.75433e-05	ripply transcriptional repressor 1
ENSCAFG00845008551	HIVEP3	388.216	2.36155	1.23974	0.10384	11.9389	7.41873e-33	5.32851e-31	HIVEP zinc finger 3
ENSCAFG00845008407	RUNDC3B	437.447	2.35497	1.23571	0.104286	11.8492	2.17229e-32	1.52603e-30	RUN domain containing 3B
ENSCAFG00845017070	DNAH5	320.802	2.35383	1.23501	0.111925	11.0343	2.60975e-28	1.5145e-26	dynein axonemal heavy chain 5
ENSCAFG00845007898	NR4A3	17.1818	2.33609	1.2241	0.486824	2.51446	0.0119216	0.045645	nuclear receptor subfamily 4 group A member 3
ENSCAFG00845014113	ARC	21.3059	2.33005	1.22036	0.42253	2.88822	0.00387426	0.017806	activity regulated cytoskeleton associated protein
ENSCAFG00845002736	SCN2B	445.939	2.318	1.21288	0.100662	12.0491	1.96184e-33	1.43483e-31	sodium voltage-gated channel beta subunit 2
ENSCAFG00845014757	F3	16185	2.30971	1.20771	0.0364057	33.1737	2.58054e-241	6.88876e-238	coagulation factor III, tissue factor
ENSCAFG00845018127	GBP5	148.813	2.30965	1.20767	0.197546	6.11338	9.75431e-10	1.65328e-08	guanylate binding protein 5
ENSCAFG00845026225	KRT81	50.8163	2.30443	1.20441	0.278882	4.31871	1.56941e-05	0.000137588	keratin 81
ENSCAFG00845027877	RET	18.3343	2.30234	1.2031	0.474947	2.53312	0.0113051	0.043706	ret proto-oncogene
ENSCAFG00845029213	GAPT	124.804	2.30232	1.20309	0.18174	6.61986	3.59551e-11	7.2167e-10	GRB2 binding adaptor protein, transmembrane
ENSCAFG00845014540	ZCCHC24	47.2428	2.2989	1.20094	0.288736	4.15931	3.19207e-05	0.000261521	zinc finger CCHC-type containing 24
ENSCAFG00845014767	GALNT6	331.705	2.29759	1.20012	0.116845	10.2711	9.51498e-25	4.71831e-23	polypeptide N-acetylgalactosaminyltransferase 6
ENSCAFG00845026673	SHANK3	29.7977	2.29122	1.19611	0.367881	3.25136	0.00114852	0.00625498	SH3 and multiple ankyrin repeat domains 3
ENSCAFG00845026822	SLC6A12	17.0863	2.27275	1.18444	0.47772	2.47936	0.0131618	0.0494982	solute carrier family 6 member 12
ENSCAFG00845000482	CASP12	29.9688	2.26288	1.17816	0.35912	3.28068	0.00103557	0.00572156	caspase 12
ENSCAFG00845030104	MX2	2120.81	2.25213	1.17129	0.199085	5.88338	4.0198e-09	6.28761e-08	MX dynamin like GTPase 2
ENSCAFG00845008453	C17H2orf16	33.6224	2.25148	1.17088	0.350067	3.34472	0.000823667	0.00469226	chromosome 17 C2orf16 homolog
ENSCAFG00845007611	TMPRSS6	21.1547	2.24722	1.16814	0.431165	2.70926	0.00674339	0.028485	transmembrane serine protease 6
ENSCAFG00845010970	ITGAX	46.4058	2.23962	1.16325	0.285133	4.07968	4.50969e-05	0.000355821	integrin subunit alpha X
ENSCAFG00845022026	DLX5	21.5865	2.23429	1.15982	0.42812	2.7091	0.00674669	0.0284898	distal-less homeobox 5
ENSCAFG00845001675	SYNM	642.212	2.2194	1.15017	0.0828869	13.8763	8.81252e-44	9.80209e-42	synemin
ENSCAFG00845007699	PTPRU	93.8782	2.21807	1.14931	0.210986	5.44731	5.11359e-08	6.90593e-07	protein tyrosine phosphatase receptor type U
ENSCAFG00845018768	PROCR	111.29	2.20745	1.14238	0.185829	6.1475	7.87148e-10	1.34268e-08	protein C receptor
ENSCAFG00845021051	GRAP2	39.8839	2.19427	1.13374	0.327977	3.45676	0.000546704	0.00328084	GRB2 related adaptor protein 2
ENSCAFG00845011775	PDGFRA	54.9355	2.19348	1.13322	0.265311	4.27128	1.94352e-05	0.000167182	platelet derived growth factor receptor alpha
ENSCAFG00845016606	GDF6	699.038	2.18205	1.12568	0.0788137	14.2828	2.79969e-46	3.4231e-44	growth differentiation factor 6
ENSCAFG00845002312	SH2D5	2537.7	2.16919	1.11716	0.0474612	23.5383	1.65463e-122	6.79544e-120	SH2 domain containing 5
ENSCAFG00845003745	NREP	96.0276	2.16837	1.11661	0.213486	5.23038	1.69162e-07	2.1368e-06	neuronal regeneration related protein
ENSCAFG00845030290	CRTAC1	22.2384	2.16555	1.11473	0.412338	2.70344	0.00686248	0.0289177	cartilage acidic protein 1
ENSCAFG00845028533	SNAI2	843.412	2.16165	1.11213	0.0753857	14.7526	2.96235e-49	3.73605e-47	snail family transcriptional repressor 2
ENSCAFG00845011687	BAMBI	132.44	2.1589	1.1103	0.174614	6.35858	2.03631e-10	3.7275e-09	BMP and activin membrane bound inhibitor
ENSCAFG00845019687	CDC42EP3	7879.94	2.15236	1.10592	0.0358491	30.8493	5.71994e-209	1.01796e-205	CDC42 effector protein 3
ENSCAFG00845029818	RIMBP2	178.68	2.14962	1.10408	0.164501	6.71171	1.92359e-11	3.95509e-10	RIMS binding protein 2
ENSCAFG00845028621	TENM1	112.52	2.14324	1.09979	0.185685	5.9229	3.1632e-09	5.0263e-08	teneurin transmembrane protein 1
ENSCAFG00845017732	FILIP1L	859.976	2.13598	1.0949	0.0810035	13.5167	1.24716e-41	1.32289e-39	filamin A interacting protein 1 like
ENSCAFG00845021918	DAPK2	64.8543	2.13591	1.09485	0.25528	4.28882	1.79628e-05	0.000155519	death associated protein kinase 2
ENSCAFG00845021027	DHRS9	205.924	2.13579	1.09477	0.140734	7.77903	7.3081e-15	2.06398e-13	dehydrogenase/reductase 9
ENSCAFG00845024637	CTRB2	21.0466	2.11138	1.07819	0.432712	2.4917	0.0127134	0.0481396	chymotrypsinogen B2
ENSCAFG00845020774	ABCA12	78.9682	2.11033	1.07747	0.234996	4.58505	4.53867e-06	4.41652e-05	ATP binding cassette subfamily A member 12
ENSCAFG00845011581	TUB	39.1419	2.10664	1.07495	0.316294	3.39857	0.000677396	0.00396125	TUB bipartite transcription factor
ENSCAFG00845021007	ARHGDIB	21.0343	2.10106	1.07112	0.426992	2.50852	0.0121238	0.0462349	Rho GDP dissociation inhibitor beta
ENSCAFG00845025853	H2AC6	29.0131	2.10011	1.07047	0.364461	2.93712	0.0033128	0.0155984	H2A clustered histone 6
ENSCAFG00845017146	EPHA4	78.0871	2.09978	1.07024	0.219287	4.88054	1.05796e-06	1.16462e-05	EPH receptor A4
ENSCAFG00845021413	ITGB7	25.4841	2.09727	1.06852	0.383979	2.78274	0.00539017	0.0235822	integrin subunit beta 7
ENSCAFG00845001939	LOC488947	101.102	2.09029	1.0637	0.202754	5.24627	1.55213e-07	1.97462e-06	interferon-induced protein with tetratricopeptide repeats 1
ENSCAFG00845000761	MMP13	128.137	2.08017	1.0567	0.222142	4.75687	1.96615e-06	2.05025e-05	matrix metallopeptidase 13
ENSCAFG00845017546	LRRC8C	198.377	2.07874	1.05571	0.145247	7.26835	3.63892e-13	8.95308e-12	leucine rich repeat containing 8 VRAC subunit C
ENSCAFG00845000357	FST	1569	2.07641	1.05409	0.0665264	15.8448	1.52791e-56	2.33072e-54	follistatin
ENSCAFG00845024969	CDC42EP2	145.108	2.06914	1.04903	0.166187	6.31235	2.74829e-10	4.96273e-09	CDC42 effector protein 2
ENSCAFG00845016236	TP53INP1	267.93	2.05961	1.04237	0.138785	7.51065	5.88337e-14	1.52977e-12	tumor protein p53 inducible nuclear protein 1
ENSCAFG00845004203	PADI2	22.4751	2.05775	1.04107	0.406932	2.55834	0.0105175	0.0410975	peptidyl arginine deiminase 2
ENSCAFG00845003692	ZNF469	42.0382	2.05625	1.04002	0.297554	3.49522	0.000473672	0.00289045	zinc finger protein 469
ENSCAFG00845013732	ADGRF4	78.3402	2.04548	1.03244	0.223608	4.61718	3.88988e-06	3.82469e-05	adhesion G protein-coupled receptor F4
ENSCAFG00845019592	CYP26B1	65.9853	2.03136	1.02245	0.254029	4.02492	5.69944e-05	0.000439518	cytochrome P450 family 26 subfamily B member 1
ENSCAFG00845010998	TIMP3	69391.3	2.02488	1.01784	0.0268229	37.9466	0	0	TIMP metallopeptidase inhibitor 3
ENSCAFG00845004297	CARMIL3	25.0586	2.01623	1.01166	0.389547	2.59702	0.00940353	0.0374687	capping protein regulator and myosin 1 linker 3
ENSCAFG00845028614	CHRD	58.1384	2.01279	1.0092	0.259618	3.88724	0.00010139	0.000734497	chordin
ENSCAFG00845008741	LOC475707	146.677	2.00105	1.00076	0.350815	2.85267	0.00433541	0.019627	GPN-loop GTPase 1
ENSCAFG00845013882	PITX1	49.4678	1.9983	0.998772	0.273358	3.65371	0.000258479	0.00169051	paired like homeodomain 1
ENSCAFG00845021223	AQP3	82.1835	1.99641	0.997405	0.220592	4.5215	6.14033e-06	5.84719e-05	aquaporin 3
ENSCAFG00845029798	VWF	55.6245	1.98787	0.991221	0.261865	3.78524	0.000153563	0.00106477	von Willebrand factor
ENSCAFG00845019538	RALA	10601	1.98175	0.986777	0.0324909	30.3708	1.33342e-202	2.13573e-199	RAS like proto-oncogene A
ENSCAFG00845008674	ADAMTS2	263.197	1.97901	0.984776	0.125726	7.83272	4.77407e-15	1.36304e-13	ADAM metallopeptidase with thrombospondin type 1 motif 2
ENSCAFG00845001112	ALDH1A3	51.7764	1.97568	0.982349	0.280823	3.49811	0.000468575	0.00286566	aldehyde dehydrogenase 1 family member A3
ENSCAFG00845010397	PLB1	33.0739	1.96951	0.977839	0.33473	2.92127	0.00348604	0.016312	phospholipase B1
ENSCAFG00845005528	ADAMTS7	49.144	1.96709	0.976061	0.299747	3.25629	0.00112879	0.00616008	ADAM metallopeptidase with thrombospondin type 1 motif 7
ENSCAFG00845010815	PTAFR	53.3947	1.96672	0.975793	0.263077	3.70915	0.000207956	0.00139016	platelet activating factor receptor
ENSCAFG00845008689	ILK	4230.19	1.96341	0.973365	0.0423105	23.0053	4.12723e-117	1.57395e-114	integrin linked kinase
ENSCAFG00845022086	UNC5C	133.414	1.96044	0.97118	0.167999	5.78086	7.432e-09	1.12406e-07	unc-5 netrin receptor C
ENSCAFG00845029008	EEPD1	42.7161	1.95242	0.965263	0.330096	2.92419	0.00345359	0.0161885	endonuclease/exonuclease/phosphatase family domain containing 1
ENSCAFG00845014845	PEAR1	44.5478	1.95094	0.964171	0.292199	3.29971	0.000967843	0.00539573	platelet endothelial aggregation receptor 1
ENSCAFG00845012083	KDR	32.909	1.95008	0.96353	0.348764	2.7627	0.00573253	0.0248694	kinase insert domain receptor
ENSCAFG00845025456	PALLD	2036.12	1.94882	0.962604	0.0522919	18.4083	1.12779e-75	2.37681e-73	palladin, cytoskeletal associated protein
ENSCAFG00845017561	CSRP1	11893.8	1.94666	0.961003	0.0404069	23.7832	4.98881e-125	2.15962e-122	cysteine and glycine rich protein 1
ENSCAFG00845027891	CTSE	140.41	1.93673	0.953624	0.167196	5.70363	1.17282e-08	1.72024e-07	cathepsin E
ENSCAFG00845017642	LOC100686502	57.6154	1.93619	0.953222	0.252454	3.77583	0.000159479	0.00110102	creatine kinase B-type-like
ENSCAFG00845031100	GPC3	49.4572	1.93527	0.952536	0.292386	3.2578	0.0011228	0.00613304	glypican 3
ENSCAFG00845022022	PLSCR3	880.045	1.93517	0.952463	0.0766446	12.427	1.86468e-35	1.47126e-33	phospholipid scramblase 3
ENSCAFG00845025082	DNAH2	130.275	1.93396	0.951556	0.184999	5.14356	2.69579e-07	3.27854e-06	dynein axonemal heavy chain 2
ENSCAFG00845003309	TRAF5	41.691	1.9323	0.950315	0.306992	3.09557	0.00196433	0.0099534	TNF receptor associated factor 5
ENSCAFG00845007730	ABCB4	1099.39	1.92906	0.947898	0.0669697	14.1541	1.76099e-45	2.10491e-43	ATP binding cassette subfamily B member 4
ENSCAFG00845004169	DHRS2	3329.99	1.92682	0.946222	0.0495478	19.0972	2.66536e-81	6.09873e-79	dehydrogenase/reductase 2
ENSCAFG00845018797	COL4A1	8278.58	1.92427	0.944314	0.0358087	26.3711	2.94208e-153	2.14197e-150	collagen type IV alpha 1 chain
ENSCAFG00845015213	LOC608975	42.3677	1.9239	0.944034	0.308467	3.0604	0.00221039	0.0110499	trem-like transcript 4 protein
ENSCAFG00845017299	DKK3	42.2418	1.90939	0.93311	0.298877	3.12206	0.00179593	0.0092303	dickkopf WNT signaling pathway inhibitor 3
ENSCAFG00845017119	LOC111097369	36.2684	1.9092	0.932971	0.334904	2.78579	0.00533975	0.023368	uncharacterized LOC111097369
ENSCAFG00845022595	LRRC43	229.088	1.90905	0.932856	0.142637	6.54008	6.14861e-11	1.1947e-09	leucine rich repeat containing 43
ENSCAFG00845002371	CSF1	459.154	1.90188	0.927429	0.09369	9.89891	4.20846e-23	1.90415e-21	colony stimulating factor 1
ENSCAFG00845024144	TSPAN9	5131.12	1.90171	0.927295	0.0369854	25.0719	1.00728e-138	5.56329e-136	tetraspanin 9
ENSCAFG00845028867	SPSB1	146.436	1.90089	0.926676	0.164367	5.63786	1.72172e-08	2.47103e-07	splA/ryanodine receptor domain and SOCS box containing 1
ENSCAFG00845008589	SORCS2	38.9565	1.8896	0.918082	0.323788	2.83544	0.00457623	0.0205718	sortilin related VPS10 domain containing receptor 2
ENSCAFG00845003686	SBK1	155.607	1.88789	0.916771	0.155502	5.89556	3.73417e-09	5.89263e-08	SH3 domain binding kinase 1
ENSCAFG00845022277	CMPK2	5537.71	1.88604	0.915359	0.0908195	10.0789	6.84979e-24	3.21739e-22	cytidine/uridine monophosphate kinase 2
ENSCAFG00845015450	FRMD4A	250.808	1.88424	0.913982	0.140292	6.51487	7.27507e-11	1.39217e-09	FERM domain containing 4A
ENSCAFG00845023363	PLEK	79.1236	1.88327	0.913243	0.220544	4.14087	3.45997e-05	0.000280884	pleckstrin
ENSCAFG00845027702	EPAS1	822.442	1.8815	0.911883	0.0732621	12.4469	1.45449e-35	1.1533e-33	endothelial PAS domain protein 1
ENSCAFG00845007443	ELFN1	35.5358	1.87939	0.910266	0.323999	2.80947	0.00496228	0.0220108	extracellular leucine rich repeat and fibronectin type III domain containing 1
ENSCAFG00845024910	MYLK	104.216	1.87652	0.908056	0.204431	4.44187	8.91815e-06	8.24247e-05	myosin light chain kinase
ENSCAFG00845001017	TUBB3	32.8196	1.87352	0.905749	0.338151	2.67853	0.00739461	0.0307715	tubulin beta 3 class III
ENSCAFG00845018798	BTK	280.491	1.87275	0.90516	0.123696	7.31761	2.52422e-13	6.29758e-12	Bruton tyrosine kinase
ENSCAFG00845027500	CACNG4	31.568	1.86657	0.900393	0.344515	2.61351	0.00896172	0.0359929	calcium voltage-gated channel auxiliary subunit gamma 4
ENSCAFG00845021015	PDK4	194.165	1.8661	0.900025	0.141505	6.36038	2.0126e-10	3.68831e-09	pyruvate dehydrogenase kinase 4
ENSCAFG00845027901	FLNA	72240.4	1.86427	0.898607	0.0381272	23.5687	8.08282e-123	3.40691e-120	filamin A
ENSCAFG00845025916	SNAI1	94.6596	1.85878	0.894359	0.208953	4.28018	1.86741e-05	0.000161241	snail family transcriptional repressor 1
ENSCAFG00845019471	ATP2B4	3008.33	1.85603	0.892216	0.0453306	19.6824	3.05019e-86	7.40225e-84	ATPase plasma membrane Ca2+ transporting 4
ENSCAFG00845029347	CHST7	46.2697	1.84004	0.879739	0.288156	3.053	0.0022657	0.0112876	carbohydrate sulfotransferase 7
ENSCAFG00845000561	VGF	148.234	1.83897	0.8789	0.161291	5.44916	5.06088e-08	6.84052e-07	VGF nerve growth factor inducible
ENSCAFG00845013473	ACTB	45644.6	1.83412	0.875086	0.0312722	27.9829	2.62519e-172	3.23443e-169	actin beta
ENSCAFG00845012183	C15H4orf45	61.2515	1.83314	0.874317	0.25645	3.4093	0.000651291	0.00382488	chromosome 15 C4orf45 homolog
ENSCAFG00845020015	RAP2B	488.719	1.83262	0.873911	0.106733	8.18786	2.6591e-16	8.48423e-15	RAP2B, member of RAS oncogene family
ENSCAFG00845018602	P2RY11	510.875	1.82699	0.869469	0.0949154	9.16047	5.16711e-20	1.98469e-18	purinergic receptor P2Y11
ENSCAFG00845010637	ACTG1	254164	1.81783	0.862215	0.0334962	25.7407	4.09864e-146	2.62592e-143	actin gamma 1
ENSCAFG00845008016	TNS4	3510.99	1.81717	0.861694	0.047247	18.2381	2.57313e-74	5.21694e-72	tensin 4
ENSCAFG00845012888	DNM3	151.131	1.81582	0.860623	0.162074	5.31007	1.09584e-07	1.42468e-06	dynamin 3
ENSCAFG00845029513	WNT5B	138.37	1.81485	0.859848	0.175184	4.90826	9.18866e-07	1.02347e-05	Wnt family member 5B
ENSCAFG00845007282	SDC3	143.615	1.80965	0.855711	0.163848	5.22259	1.7644e-07	2.21651e-06	syndecan 3
ENSCAFG00845015533	PPP1R3D	51.9064	1.80848	0.854775	0.26948	3.17194	0.00151424	0.00800712	protein phosphatase 1 regulatory subunit 3D
ENSCAFG00845009567	DBN1	11566.9	1.80586	0.852684	0.0331628	25.7121	8.56957e-146	5.27918e-143	drebrin 1
ENSCAFG00845020340	AKAP17B	61.4975	1.80573	0.852584	0.250276	3.40657	0.000657841	0.00385816	A-kinase anchoring protein 17B
ENSCAFG00845015025	SLC4A11	294.447	1.80568	0.852539	0.118841	7.1738	7.29418e-13	1.74115e-11	solute carrier family 4 member 11
ENSCAFG00845001608	CTBS	7088.03	1.80217	0.849735	0.0371961	22.8448	1.64799e-115	5.99906e-113	chitobiase
ENSCAFG00845017942	FGF1	184.76	1.80198	0.849584	0.152822	5.55931	2.70845e-08	3.79207e-07	fibroblast growth factor 1
ENSCAFG00845008811	MYH9	71712.1	1.80129	0.849029	0.0304934	27.8431	1.30677e-170	1.39537e-167	myosin heavy chain 9
ENSCAFG00845010748	TLE2	42.8335	1.80118	0.848942	0.303344	2.79861	0.00513231	0.0226403	TLE family member 2, transcriptional corepressor
ENSCAFG00845008764	LOC611685	35.1079	1.7994	0.847515	0.334181	2.53609	0.0112097	0.0433894	transmembrane protease serine 11G-like
ENSCAFG00845015579	ABCA4	41.8654	1.79864	0.846906	0.313013	2.70566	0.00681693	0.0287533	ATP binding cassette subfamily A member 4
ENSCAFG00845024743	ESYT3	702.843	1.79672	0.845366	0.0796158	10.6181	2.45586e-26	1.30683e-24	extended synaptotagmin 3
ENSCAFG00845004298	PALD1	39.5543	1.79632	0.845047	0.337	2.50755	0.012157	0.0463395	phosphatase domain containing paladin 1
ENSCAFG00845027303	ALOX15B	193.072	1.79507	0.844044	0.146217	5.77254	7.8086e-09	1.1788e-07	arachidonate 15-lipoxygenase type B
ENSCAFG00845011375	CCL2	49.2581	1.79325	0.842575	0.277223	3.03934	0.00237094	0.0117425	C-C motif chemokine ligand 2
ENSCAFG00845024602	SNAP25	40.9804	1.79144	0.841121	0.320683	2.6229	0.00871839	0.0352277	synaptosome associated protein 25
ENSCAFG00845020341	COL4A2	5938.49	1.79072	0.840537	0.0361152	23.2738	8.17812e-120	3.27472e-117	collagen type IV alpha 2 chain
ENSCAFG00845030702	LRRK2	477.753	1.78945	0.839517	0.0938002	8.95005	3.55313e-19	1.3113e-17	leucine rich repeat kinase 2
ENSCAFG00845020904	LIMS2	581.94	1.78772	0.838117	0.0889195	9.42558	4.27752e-21	1.77495e-19	LIM zinc finger domain containing 2
ENSCAFG00845018385	ADAMTSL4	36.192	1.78678	0.837363	0.322461	2.59679	0.00941002	0.037474	ADAMTS like 4
ENSCAFG00845023448	IL17RD	389.348	1.78627	0.836948	0.101824	8.21958	2.04223e-16	6.5552e-15	interleukin 17 receptor D
ENSCAFG00845029071	CD101	308.107	1.77561	0.828314	0.117289	7.06217	1.63921e-12	3.77774e-11	CD101 molecule
ENSCAFG00845008806	LOC482174	39.1732	1.77532	0.828078	0.305817	2.70776	0.00677391	0.0285897	transmembrane protease serine 11F
ENSCAFG00845005515	PCDH7	55.3761	1.77467	0.82755	0.263113	3.14523	0.00165959	0.00864748	protocadherin 7
ENSCAFG00845002294	EHD2	1177.11	1.77448	0.827396	0.0646918	12.7898	1.86918e-37	1.65407e-35	EH domain containing 2
ENSCAFG00845006489	SYNPO	2444.56	1.77036	0.82404	0.0478941	17.2055	2.41655e-66	4.30066e-64	synaptopodin
ENSCAFG00845025175	NR4A2	74.0991	1.76681	0.821148	0.235629	3.48491	0.000492294	0.00299585	nuclear receptor subfamily 4 group A member 2
ENSCAFG00845028351	LOC100683370	6796.2	1.76567	0.820216	0.0442657	18.5294	1.19675e-76	2.55579e-74	thymosin beta-4
ENSCAFG00845031075	TBXAS1	60.1679	1.76506	0.819718	0.247602	3.31063	0.000930869	0.00521684	thromboxane A synthase 1
ENSCAFG00845009682	EXO5	1928.28	1.76404	0.818883	0.0532803	15.3693	2.62909e-53	3.75983e-51	exonuclease 5
ENSCAFG00845001168	SULT2B1	55.0146	1.75951	0.815173	0.266082	3.06361	0.00218682	0.0109423	sulfotransferase family 2B member 1
ENSCAFG00845000194	CAMK1D	148.859	1.75858	0.814413	0.168673	4.82836	1.37658e-06	1.48277e-05	calcium/calmodulin dependent protein kinase ID
ENSCAFG00845010273	TNNT3	72.8767	1.75804	0.813965	0.224999	3.61763	0.000297308	0.00191014	troponin T3, fast skeletal type
ENSCAFG00845024578	ZNF219	83.744	1.75626	0.812507	0.218344	3.72122	0.00019826	0.0013365	zinc finger protein 219
ENSCAFG00845008534	DDX60	933.57	1.75561	0.811975	0.0828538	9.8001	1.12477e-22	5.03226e-21	DExD/H-box helicase 60
ENSCAFG00845012831	EFNA2	143.326	1.75425	0.810853	0.167299	4.84674	1.25506e-06	1.36565e-05	ephrin A2
ENSCAFG00845018285	LOC119864464	509.623	1.75048	0.807749	0.0904045	8.93483	4.07799e-19	1.49126e-17	heterogeneous nuclear ribonucleoprotein A1-like
ENSCAFG00845028709	GPR157	46.7577	1.74978	0.807176	0.284733	2.83485	0.00458466	0.0205982	G protein-coupled receptor 157
ENSCAFG00845013029	PMEPA1	6234.94	1.74745	0.80525	0.0358507	22.4612	9.94345e-112	3.318e-109	prostate transmembrane protein, androgen induced 1
ENSCAFG00845023188	FLT1	12556	1.74732	0.805144	0.0448491	17.9523	4.60636e-72	8.99757e-70	fms related receptor tyrosine kinase 1
ENSCAFG00845005076	AZIN2	342.531	1.74644	0.804418	0.112225	7.16789	7.61614e-13	1.80991e-11	antizyme inhibitor 2
ENSCAFG00845014295	SRCIN1	59.9055	1.74608	0.804121	0.261132	3.07937	0.00207442	0.0104344	SRC kinase signaling inhibitor 1
ENSCAFG00845028546	NEURL3	190.783	1.74315	0.801695	0.149638	5.35754	8.4361e-08	1.11302e-06	neuralized E3 ubiquitin protein ligase 3
ENSCAFG00845028975	IHH	109.544	1.7406	0.799583	0.186109	4.29632	1.73655e-05	0.000150837	Indian hedgehog signaling molecule
ENSCAFG00845009210	STARD10	40.4073	1.73881	0.798103	0.31526	2.53157	0.0113553	0.0438259	StAR related lipid transfer domain containing 10
ENSCAFG00845011780	LBH	101.432	1.73144	0.791972	0.194818	4.0652	4.79921e-05	0.000376019	LBH regulator of WNT signaling pathway
ENSCAFG00845015348	CCND1	1981.65	1.7314	0.791936	0.0635272	12.4661	1.14291e-35	9.10742e-34	cyclin D1
ENSCAFG00845002121	MMP14	288.104	1.72919	0.790098	0.137321	5.75364	8.73433e-09	1.30017e-07	matrix metallopeptidase 14
ENSCAFG00845026050	LOC119868877	196.041	1.72583	0.787287	0.142099	5.54042	3.01748e-08	4.19176e-07	uncharacterized protein C2orf16-like
ENSCAFG00845014461	DUSP26	200.539	1.72402	0.785777	0.143218	5.4866	4.09755e-08	5.59033e-07	dual specificity phosphatase 26
ENSCAFG00845021764	SMTN	2480.04	1.72366	0.785477	0.0475885	16.5056	3.34352e-61	5.52094e-59	smoothelin
ENSCAFG00845025666	SPINK6	925.49	1.72063	0.782937	0.151361	5.17265	2.30798e-07	2.84142e-06	serine peptidase inhibitor Kazal type 6
ENSCAFG00845012040	FGFR1	2977.63	1.72042	0.782759	0.0474748	16.4879	4.48416e-61	7.32885e-59	fibroblast growth factor receptor 1
ENSCAFG00845003783	ACTN1	25174.2	1.71945	0.781945	0.0351787	22.2278	1.84879e-109	5.80628e-107	actinin alpha 1
ENSCAFG00845010809	ANKRD35	50.3203	1.7182	0.780902	0.270188	2.89022	0.00384971	0.0177237	ankyrin repeat domain 35
ENSCAFG00845019253	BTG2	2306.99	1.71805	0.780767	0.166133	4.69966	2.60593e-06	2.65348e-05	BTG anti-proliferation factor 2
ENSCAFG00845017128	PLS3	9218.24	1.71639	0.77938	0.0335789	23.2104	3.57494e-119	1.39658e-116	plastin 3
ENSCAFG00845009183	VCL	21999.3	1.7148	0.77804	0.0281609	27.6284	5.07967e-168	4.78595e-165	vinculin
ENSCAFG00845022039	PDGFB	835.998	1.71378	0.777179	0.075019	10.3598	3.77891e-25	1.90936e-23	platelet derived growth factor subunit B
ENSCAFG00845013026	SCUBE2	121.763	1.71343	0.776887	0.17892	4.34209	1.41136e-05	0.000124953	signal peptide, CUB domain and EGF like domain containing 2
ENSCAFG00845013933	ADA	145.658	1.71333	0.776799	0.166307	4.67088	2.99911e-06	3.01171e-05	adenosine deaminase
ENSCAFG00845005425	PDE7B	1071.03	1.70996	0.773962	0.0761468	10.1641	2.86813e-24	1.37955e-22	phosphodiesterase 7B
ENSCAFG00845015506	FLVCR2	59.376	1.70735	0.771756	0.260583	2.96165	0.00305996	0.0145607	FLVCR heme transporter 2
ENSCAFG00845017897	DOK1	2158.8	1.70521	0.769953	0.0488611	15.758	6.052e-56	8.97545e-54	docking protein 1
ENSCAFG00845028586	PPDPFL	211.071	1.70359	0.768576	0.149403	5.1443	2.68516e-07	3.2681e-06	pancreatic progenitor cell differentiation and proliferation factor like
ENSCAFG00845017224	CREB5	1940.34	1.70344	0.768448	0.0573861	13.3908	6.84091e-41	6.93487e-39	cAMP responsive element binding protein 5
ENSCAFG00845001895	ARRDC4	262.783	1.70185	0.767106	0.163879	4.68092	2.85592e-06	2.88419e-05	arrestin domain containing 4
ENSCAFG00845002864	SLCO3A1	1094.61	1.70087	0.766269	0.0683641	11.2087	3.69772e-29	2.23496e-27	solute carrier organic anion transporter family member 3A1
ENSCAFG00845029116	PLK2	6192.94	1.69744	0.763358	0.040922	18.654	1.17269e-77	2.57301e-75	polo like kinase 2
ENSCAFG00845018006	ADAMTS1	999.094	1.69709	0.763059	0.202927	3.76026	0.000169735	0.00116431	ADAM metallopeptidase with thrombospondin type 1 motif 1
ENSCAFG00845001106	BIRC3	4432.43	1.69352	0.760022	0.0495187	15.3482	3.64243e-53	5.11762e-51	baculoviral IAP repeat containing 3
ENSCAFG00845002910	SLIT3	128.634	1.69277	0.759387	0.184571	4.11434	3.8829e-05	0.000311118	slit guidance ligand 3
ENSCAFG00845004018	GALNT16	99.0222	1.69217	0.758876	0.200158	3.79139	0.000149809	0.00104326	polypeptide N-acetylgalactosaminyltransferase 16
ENSCAFG00845005619	SPRED3	428.963	1.69162	0.758403	0.0960377	7.89693	2.85849e-15	8.38544e-14	sprouty related EVH1 domain containing 3
ENSCAFG00845026430	DEPDC7	198.897	1.69026	0.757241	0.146503	5.16878	2.35626e-07	2.8964e-06	DEP domain containing 7
ENSCAFG00845022991	GNAT1	43.0765	1.68692	0.754395	0.290849	2.59377	0.0094931	0.0377579	G protein subunit alpha transducin 1
ENSCAFG00845026582	THBS1	44388.2	1.6836	0.751546	0.0947079	7.93541	2.09801e-15	6.21144e-14	thrombospondin 1
ENSCAFG00845019715	LOC482987	961.019	1.68278	0.750847	0.0666641	11.2631	1.99521e-29	1.22912e-27	b(0,+)-type amino acid transporter 1-like
ENSCAFG00845010920	HGFAC	86.7547	1.68191	0.7501	0.21193	3.53938	0.000401076	0.002488	HGF activator
ENSCAFG00845009467	POU3F2	180.329	1.68059	0.748966	0.150971	4.96098	7.01374e-07	7.9843e-06	POU class 3 homeobox 2
ENSCAFG00845028892	STRA6	96.4842	1.68027	0.748698	0.195724	3.82528	0.000130623	0.000923705	signaling receptor and transporter of retinol STRA6
ENSCAFG00845019814	PLEKHG1	194.518	1.67955	0.748073	0.141904	5.2717	1.35165e-07	1.74171e-06	pleckstrin homology and RhoGEF domain containing G1
ENSCAFG00845029158	ITGB6	13521.8	1.67517	0.744307	0.0343778	21.6508	5.97339e-104	1.73956e-101	integrin subunit beta 6
ENSCAFG00845022199	ZPLD1	135.486	1.67464	0.74385	0.172973	4.30038	1.70505e-05	0.000148423	zona pellucida like domain containing 1
ENSCAFG00845007531	TMEM45B	124.465	1.67444	0.743683	0.180408	4.12223	3.75215e-05	0.000301546	transmembrane protein 45B
ENSCAFG00845023051	BCL2L15	231.173	1.67417	0.743444	0.128974	5.7643	8.19981e-09	1.22744e-07	BCL2 like 15
ENSCAFG00845003553	BDKRB2	303.078	1.67238	0.741904	0.122674	6.04777	1.46866e-09	2.42012e-08	bradykinin receptor B2
ENSCAFG00845002932	SLC2A9	393.229	1.67081	0.740544	0.106546	6.95044	3.64148e-12	8.11204e-11	solute carrier family 2 member 9
ENSCAFG00845026984	SLC38A4	57.4946	1.66943	0.739359	0.255394	2.89498	0.00379184	0.0174774	solute carrier family 38 member 4
ENSCAFG00845017496	RAB37	220.601	1.66731	0.737525	0.136436	5.40565	6.45744e-08	8.66238e-07	RAB37, member RAS oncogene family
ENSCAFG00845030613	PCYT1B	53.6169	1.66689	0.737157	0.262188	2.81156	0.00493021	0.0218806	phosphate cytidylyltransferase 1B, choline
ENSCAFG00845028500	AADAT	89.5465	1.6641	0.734746	0.210154	3.49623	0.000471889	0.00288153	aminoadipate aminotransferase
ENSCAFG00845011215	CCDC88A	681.697	1.66088	0.731948	0.076453	9.57383	1.03018e-21	4.38842e-20	coiled-coil domain containing 88A
ENSCAFG00845009506	COL27A1	130.189	1.66046	0.731587	0.16958	4.31411	1.60244e-05	0.00014033	collagen type XXVII alpha 1 chain
ENSCAFG00845013607	GPR68	1805.41	1.6583	0.729705	0.061089	11.9449	6.9006e-33	4.97869e-31	G protein-coupled receptor 68
ENSCAFG00845015510	HTR1D	122.561	1.65821	0.729624	0.190709	3.82585	0.000130319	0.000922534	5-hydroxytryptamine receptor 1D
ENSCAFG00845008006	WNT9A	375.379	1.65538	0.72716	0.110054	6.60731	3.91362e-11	7.81602e-10	Wnt family member 9A
ENSCAFG00845023590	TNIK	360.026	1.65417	0.726103	0.104713	6.93423	4.08436e-12	9.02333e-11	TRAF2 and NCK interacting kinase
ENSCAFG00845027986	ICAM1	6059.79	1.65405	0.726005	0.0388868	18.6697	8.73602e-78	1.9434e-75	intercellular adhesion molecule 1
ENSCAFG00845004476	LAMC2	9801.87	1.65126	0.723565	0.0351566	20.5812	4.0451e-94	1.04501e-91	laminin subunit gamma 2
ENSCAFG00845022980	SLC40A1	267.931	1.64748	0.720259	0.12586	5.72268	1.04858e-08	1.54508e-07	solute carrier family 40 member 1
ENSCAFG00845019600	TDH	104.606	1.64495	0.718045	0.196825	3.64815	0.000264137	0.00172399	L-threonine dehydrogenase
ENSCAFG00845024235	ABTB2	667.777	1.6425	0.715897	0.0883458	8.10335	5.34653e-16	1.66606e-14	ankyrin repeat and BTB domain containing 2
ENSCAFG00845029137	DLL4	124.462	1.6413	0.714839	0.173851	4.11179	3.92594e-05	0.000314095	delta like canonical Notch ligand 4
ENSCAFG00845013388	TOX2	49.972	1.63981	0.713528	0.282546	2.52535	0.0115582	0.0445125	TOX high mobility group box family member 2
ENSCAFG00845024967	SRPK3	147.318	1.63936	0.713132	0.162245	4.39541	1.10564e-05	0.000100392	SRSF protein kinase 3
ENSCAFG00845022668	JAG2	1915.95	1.63411	0.708505	0.053121	13.3376	1.39947e-40	1.39226e-38	jagged canonical Notch ligand 2
ENSCAFG00845006761	PROM2	144.889	1.63306	0.707576	0.17988	3.9336	8.36814e-05	0.000618391	prominin 2
ENSCAFG00845014839	KL	70.1183	1.6313	0.706021	0.238356	2.96205	0.003056	0.0145505	klotho
ENSCAFG00845014498	A4GALT	141.368	1.6282	0.703278	0.174137	4.03866	5.37579e-05	0.000416767	alpha 1,4-galactosyltransferase
ENSCAFG00845011342	ZDHHC18	13131.6	1.6266	0.701859	0.0441319	15.9037	5.97682e-57	9.29425e-55	zinc finger DHHC-type palmitoyltransferase 18
ENSCAFG00845006909	ANKRD6	96.2259	1.62637	0.701659	0.205756	3.41016	0.000649255	0.00381759	ankyrin repeat domain 6
ENSCAFG00845023953	DUSP16	1096.44	1.62636	0.701644	0.0694914	10.0969	5.70448e-24	2.70321e-22	dual specificity phosphatase 16
ENSCAFG00845009774	CSF2	120.435	1.62423	0.699758	0.178583	3.91839	8.91406e-05	0.000654938	colony stimulating factor 2
ENSCAFG00845018270	SPHK1	102.953	1.6208	0.696708	0.212302	3.28168	0.00103189	0.0057037	sphingosine kinase 1
ENSCAFG00845031020	BCORL1	180.893	1.6164	0.692784	0.156457	4.42795	9.51325e-06	8.74204e-05	BCL6 corepressor like 1
ENSCAFG00845001302	AADACL4	79.5145	1.61587	0.692307	0.227866	3.03823	0.00237976	0.0117789	arylacetamide deacetylase like 4
ENSCAFG00845030471	RAB8A	35969	1.61581	0.692256	0.0279686	24.7512	3.01246e-135	1.55647e-132	RAB8A, member RAS oncogene family
ENSCAFG00845014710	ZNF704	281.289	1.61532	0.691817	0.118736	5.82652	5.65938e-09	8.65771e-08	zinc finger protein 704
ENSCAFG00845005769	IFGGB2	56.2128	1.60996	0.687026	0.258517	2.65756	0.00787079	0.0323912	interferon-inducible GTPase 1-like
ENSCAFG00845002555	SLC8A2	78.3735	1.60992	0.68699	0.225374	3.04823	0.00230196	0.0114398	solute carrier family 8 member A2
ENSCAFG00845014760	FSTL3	2449.07	1.60901	0.686176	0.0540011	12.7067	5.42744e-37	4.67373e-35	follistatin like 3
ENSCAFG00845005800	LOC100684769	174.217	1.59958	0.677696	0.164517	4.11931	3.80009e-05	0.000304787	immunity-related GTPase family M protein 1
ENSCAFG00845015271	TREML2	226.827	1.59479	0.673371	0.130067	5.17712	2.25338e-07	2.78316e-06	triggering receptor expressed on myeloid cells like 2
ENSCAFG00845023980	RHOJ	272.036	1.59421	0.672844	0.120531	5.58234	2.37299e-08	3.34579e-07	ras homolog family member J
ENSCAFG00845020462	LGALSL	246.985	1.5925	0.671292	0.139075	4.82684	1.38717e-06	1.49116e-05	galectin like
ENSCAFG00845014474	LRG1	60.184	1.59233	0.671139	0.265065	2.53198	0.0113421	0.0437855	leucine rich alpha-2-glycoprotein 1
ENSCAFG00845005951	MAPK11	165.081	1.59022	0.66923	0.151675	4.41228	1.02289e-05	9.36742e-05	mitogen-activated protein kinase 11
ENSCAFG00845027982	B4GALNT3	1531.82	1.58832	0.667498	0.0594799	11.2222	3.17114e-29	1.92395e-27	beta-1,4-N-acetyl-galactosaminyltransferase 3
ENSCAFG00845001686	ECE1	6531.18	1.58632	0.665687	0.0374975	17.7529	1.63776e-70	3.08612e-68	endothelin converting enzyme 1
ENSCAFG00845006010	ANGPTL4	284.259	1.58493	0.664423	0.115427	5.75623	8.60138e-09	1.28156e-07	angiopoietin like 4
ENSCAFG00845004436	HSPB1	674.083	1.58052	0.660395	0.0895538	7.37429	1.65228e-13	4.18743e-12	heat shock protein family B (small) member 1
ENSCAFG00845023610	DPYSL3	20970.4	1.57741	0.657557	0.0326967	20.1108	5.93474e-90	1.48526e-87	dihydropyrimidinase like 3
ENSCAFG00845007165	DAPK3	5623.46	1.57563	0.655934	0.0387547	16.9252	2.93124e-64	4.94207e-62	death associated protein kinase 3
ENSCAFG00845004258	IRF8	116.058	1.57487	0.655229	0.183842	3.56409	0.000365114	0.00228439	interferon regulatory factor 8
ENSCAFG00845025911	GLIPR1	1381.64	1.57389	0.654336	0.0654123	10.0033	1.47467e-23	6.78728e-22	GLI pathogenesis related 1
ENSCAFG00845024894	YPEL2	790.195	1.57361	0.654075	0.0811488	8.06019	7.61758e-16	2.34186e-14	yippee like 2
ENSCAFG00845000555	FHAD1	95.1527	1.57334	0.653834	0.199343	3.27995	0.00103824	0.00573431	forkhead associated phosphopeptide binding domain 1
ENSCAFG00845018096	LOXL3	558.598	1.57332	0.65381	0.0879999	7.42966	1.08876e-13	2.79465e-12	lysyl oxidase like 3
ENSCAFG00845019541	ICOSLG	838.385	1.5672	0.648188	0.0757826	8.55325	1.19672e-17	4.05241e-16	inducible T cell costimulator ligand
ENSCAFG00845006480	CORO2A	197.282	1.56592	0.647013	0.15018	4.30825	1.64555e-05	0.000143712	coronin 2A
ENSCAFG00845016481	ZYX	10919.2	1.56406	0.645297	0.0378158	17.0642	2.74162e-65	4.7731e-63	zyxin
ENSCAFG00845011484	SLC7A6	2748.8	1.56265	0.643997	0.0625768	10.2913	7.71196e-25	3.8361e-23	solute carrier family 7 member 6
ENSCAFG00845010238	ST3GAL1	1582.29	1.56186	0.643266	0.0583263	11.0288	2.77679e-28	1.59985e-26	ST3 beta-galactoside alpha-2,3-sialyltransferase 1
ENSCAFG00845024143	RNF39	278.332	1.56034	0.64186	0.144276	4.44883	8.63413e-06	8.00769e-05	ring finger protein 39
ENSCAFG00845028218	BORCS6	64.6359	1.55706	0.638829	0.24287	2.63034	0.00853005	0.0345976	BLOC-1 related complex subunit 6
ENSCAFG00845018861	DSTN	3144.39	1.55682	0.638599	0.0502302	12.7134	4.97996e-37	4.31156e-35	destrin, actin depolymerizing factor
ENSCAFG00845014380	TGFBI	480.249	1.5566	0.638399	0.0943478	6.76644	1.31992e-11	2.78173e-10	transforming growth factor beta induced
ENSCAFG00845002094	S100A4	749.984	1.55624	0.638068	0.0797207	8.00379	1.20646e-15	3.6255e-14	S100 calcium binding protein A4
ENSCAFG00845001712	PFKFB3	9233.66	1.5552	0.637104	0.0368832	17.2735	7.44277e-67	1.33945e-64	6-phosphofructo-2-kinase/fructose-2,6-biphosphatase 3
ENSCAFG00845017921	CHN2	1170.4	1.55519	0.637087	0.0635423	10.0262	1.16933e-23	5.41307e-22	chimerin 2
ENSCAFG00845028171	LOC488134	76.2268	1.55497	0.636883	0.227608	2.79815	0.0051396	0.0226655	ADP-ribosylation factor-like protein 14
ENSCAFG00845022807	ATP8B4	2278.76	1.55416	0.636139	0.0563804	11.283	1.59246e-29	9.96345e-28	ATPase phospholipid transporting 8B4 (putative)
ENSCAFG00845017043	MEST	199.298	1.55262	0.6347	0.14866	4.26949	1.95923e-05	0.000168327	mesoderm specific transcript
ENSCAFG00845027072	FERMT1	255.196	1.55118	0.633369	0.127923	4.95117	7.37676e-07	8.3563e-06	FERM domain containing kindlin 1
ENSCAFG00845014204	EPOP	92.3698	1.54764	0.630075	0.205274	3.06944	0.00214463	0.0107413	elongin BC and polycomb repressive complex 2 associated protein
ENSCAFG00845008986	PLAU	5507.29	1.5462	0.628727	0.0446759	14.0731	5.56085e-45	6.45421e-43	plasminogen activator, urokinase
ENSCAFG00845016387	MDM2	10320.4	1.54519	0.627783	0.0344306	18.2333	2.80895e-74	5.62388e-72	MDM2 proto-oncogene
ENSCAFG00845006226	DUSP2	167.461	1.54361	0.62631	0.167658	3.73564	0.000187237	0.00127291	dual specificity phosphatase 2
ENSCAFG00845028384	SH3KBP1	5838.8	1.5431	0.62583	0.0482376	12.9739	1.72035e-38	1.58362e-36	SH3 domain containing kinase binding protein 1
ENSCAFG00845026327	EFHD1	144.968	1.54267	0.625428	0.160814	3.88913	0.000100604	0.000729461	EF-hand domain family member D1
ENSCAFG00845014632	CDH17	2040.49	1.5392	0.622181	0.0513416	12.1184	8.43476e-34	6.3427e-32	cadherin 17
ENSCAFG00845019115	HOMER3	169.82	1.53659	0.619734	0.149378	4.14876	3.34285e-05	0.000272342	homer scaffold protein 3
ENSCAFG00845015145	IRS1	835.226	1.53536	0.618574	0.0725395	8.5274	1.4967e-17	5.05751e-16	insulin receptor substrate 1
ENSCAFG00845005073	DAPK1	1855.28	1.53493	0.618173	0.0571111	10.824	2.64823e-27	1.46771e-25	death associated protein kinase 1
ENSCAFG00845011266	SLC37A2	73.5997	1.53373	0.617047	0.246763	2.50056	0.0123997	0.0471411	solute carrier family 37 member 2
ENSCAFG00845012044	FSTL4	322.717	1.53274	0.616116	0.119106	5.17283	2.3057e-07	2.8408e-06	follistatin like 4
ENSCAFG00845013389	FSCN1	736.971	1.53264	0.616017	0.0794694	7.75163	9.07228e-15	2.53596e-13	fascin actin-bundling protein 1
ENSCAFG00845004207	MYADM	11433.7	1.53253	0.615912	0.0404527	15.2255	2.39536e-52	3.30746e-50	myeloid associated differentiation marker
ENSCAFG00845020552	LOC100856339	655.382	1.53229	0.615694	0.0790773	7.78597	6.91786e-15	1.96112e-13	phosphatidylinositol 3-kinase regulatory subunit gamma
ENSCAFG00845019575	PLPPR2	542.397	1.53128	0.614736	0.0930889	6.60375	4.00877e-11	7.99229e-10	phospholipid phosphatase related 2
ENSCAFG00845029189	TIMP4	178.626	1.52767	0.611336	0.143734	4.25324	2.10697e-05	0.00017989	TIMP metallopeptidase inhibitor 4
ENSCAFG00845005596	TRERF1	131.496	1.52636	0.610094	0.17846	3.41866	0.00062931	0.00371852	transcriptional regulating factor 1
ENSCAFG00845012357	ZNF827	470.619	1.52537	0.609156	0.0921111	6.61327	3.75913e-11	7.52625e-10	zinc finger protein 827
ENSCAFG00845015409	CABLES1	237.912	1.52449	0.608323	0.135877	4.47703	7.56894e-06	7.08957e-05	Cdk5 and Abl enzyme substrate 1
ENSCAFG00845021350	EDN1	9782.54	1.51973	0.603817	0.0337792	17.8754	1.83278e-71	3.53683e-69	endothelin 1
ENSCAFG00845012985	COL12A1	1977.65	1.51954	0.603636	0.127005	4.75287	2.00551e-06	2.08722e-05	collagen type XII alpha 1 chain
ENSCAFG00845001491	ALPL	120.435	1.51803	0.602201	0.177088	3.40057	0.000672444	0.00393516	alkaline phosphatase, biomineralization associated
ENSCAFG00845024363	ARHGEF40	1661	1.51799	0.602164	0.0534568	11.2645	1.96473e-29	1.21502e-27	Rho guanine nucleotide exchange factor 40
ENSCAFG00845013619	RIN1	934.748	1.51608	0.600341	0.0673502	8.91372	4.93484e-19	1.78827e-17	Ras and Rab interactor 1
ENSCAFG00845028626	ITGA6	4734.65	1.51416	0.598519	0.0424517	14.0988	3.86118e-45	4.51419e-43	integrin subunit alpha 6
ENSCAFG00845022417	KCNAB2	907.933	1.51333	0.597723	0.0705399	8.47354	2.38035e-17	7.94292e-16	potassium voltage-gated channel subfamily A regulatory beta subunit 2
ENSCAFG00845023460	CCDC136	454.091	1.5092	0.593786	0.0989407	6.00144	1.95575e-09	3.16416e-08	coiled-coil domain containing 136
ENSCAFG00845001861	IFIT2	99.9134	1.50898	0.593574	0.191151	3.10526	0.0019011	0.0096851	interferon induced protein with tetratricopeptide repeats 2
ENSCAFG00845026987	ITGB5	2750.48	1.50666	0.59135	0.0471518	12.5414	4.43036e-36	3.60209e-34	integrin subunit beta 5
ENSCAFG00845002501	HAVCR1	20673.8	1.50583	0.590557	0.039315	15.0212	5.3359e-51	7.00533e-49	hepatitis A virus cellular receptor 1
ENSCAFG00845028592	ANKRD55	944.887	1.50296	0.587805	0.0732413	8.02559	1.01037e-15	3.05917e-14	ankyrin repeat domain 55
ENSCAFG00845012068	PHLDA2	818.337	1.5026	0.587457	0.0787647	7.45838	8.75893e-14	2.26277e-12	pleckstrin homology like domain family A member 2
ENSCAFG00845001330	FMO4	120.695	1.50187	0.586764	0.180874	3.24405	0.00117844	0.0063918	flavin containing dimethylaniline monoxygenase 4
ENSCAFG00845002660	IFI27L2	1395.89	1.50135	0.58626	0.0655797	8.93965	3.90392e-19	1.43087e-17	interferon alpha inducible protein 27 like 2

## Sheet: Table3_R218Q_VS_wt INF2_UP
name	symbol	baseMean	FoldChange	log2FoldChange	lfcSE	stat	pvalue	padj	description
ENSCAFG00845029801	ACTA2	1837.68	98.8282	6.62685	0.147113	45.0459	0	0	actin alpha 2, smooth muscle
ENSCAFG00845008459	GP2	8.1047	84.7672	6.40543	1.31051	4.88774	1.01997e-06	1.56503e-05	glycoprotein 2
ENSCAFG00845009991	CALD1	42.0377	60.1436	5.91034	0.764922	7.72672	1.10353e-14	4.25609e-13	caldesmon 1
ENSCAFG00845029309	ADGRD1	4.35678	45.9857	5.52311	1.41593	3.90068	9.59214e-05	0.000932934	adhesion G protein-coupled receptor D1
ENSCAFG00845014240	CNN2	223.905	37.2683	5.21988	0.272906	19.127	1.50411e-81	6.52614e-79	calponin 2
ENSCAFG00845012156	CAPN14	127.13	31.2066	4.96378	0.334799	14.8261	9.93012e-50	2.09606e-47	calpain 14
ENSCAFG00845019734	LAX1	4.25801	21.8098	4.44691	1.41458	3.14362	0.00166871	0.0108605	lymphocyte transmembrane adaptor 1
ENSCAFG00845007515	CEACAM20	22.8555	21.2247	4.40767	0.681259	6.46989	9.80727e-11	2.60526e-09	CEA cell adhesion molecule 20
ENSCAFG00845005444	CDSN	6.65833	18.5364	4.21229	1.19914	3.51276	0.00044348	0.00353246	corneodesmosin
ENSCAFG00845009439	TNR	6.34988	17.3171	4.11413	1.20321	3.41929	0.000627837	0.00472162	tenascin R
ENSCAFG00845010061	UNC45B	77.2236	16.3212	4.02868	0.338958	11.8855	1.40846e-32	1.6418e-30	unc-45 myosin chaperone B
ENSCAFG00845007384	LAPTM5	9.85288	13.0344	3.70425	0.887317	4.17466	2.98428e-05	0.000327453	lysosomal protein transmembrane 5
ENSCAFG00845014334	TMOD1	6.4816	11.3792	3.50832	1.0602	3.30912	0.000935907	0.00668356	tropomodulin 1
ENSCAFG00845000749	CNFN	10.5958	11.2305	3.48935	0.812129	4.29654	1.73486e-05	0.000201177	cornifelin
ENSCAFG00845020626	PON1	7.94198	10.6002	3.40602	0.948604	3.59056	0.000329975	0.00273868	paraoxonase 1
ENSCAFG00845009399	FAM83A	7.22624	9.67738	3.27462	0.94542	3.46367	0.00053287	0.00411456	family with sequence similarity 83 member A
ENSCAFG00845022251	APOBEC3Z3	5.14873	8.89336	3.15273	1.09388	2.88217	0.00394953	0.0224334	apolipoprotein B mRNA editing enzyme, catalytic polypeptide-like 3Z3
ENSCAFG00845013112	OLFM4	21.8983	8.84428	3.14475	0.533076	5.89924	3.65171e-09	7.99995e-08	olfactomedin 4
ENSCAFG00845025918	MYL9	310.556	8.84277	3.1445	0.14331	21.9419	1.0349e-106	7.02833e-104	myosin light chain 9
ENSCAFG00845014777	GPR179	5.22375	8.73501	3.12681	1.11781	2.79725	0.0051539	0.0278271	G protein-coupled receptor 179
ENSCAFG00845017702	NTSR1	6.55929	8.51787	3.09049	0.964143	3.20543	0.00134862	0.00911132	neurotensin receptor 1
ENSCAFG00845010692	HTR4	14.7862	8.43811	3.07692	0.653455	4.70869	2.49312e-06	3.51151e-05	5-hydroxytryptamine receptor 4
ENSCAFG00845023691	PRMT8	28.5401	8.19305	3.0344	0.456241	6.65087	2.91359e-11	8.24463e-10	protein arginine methyltransferase 8
ENSCAFG00845030375	CACNA1C	80.013	8.0933	3.01673	0.272609	11.0662	1.83098e-28	1.81012e-26	calcium voltage-gated channel subunit alpha1 C
ENSCAFG00845000701	CXCL17	6.18343	7.86522	2.97549	0.961414	3.09491	0.00196874	0.012507	C-X-C motif chemokine ligand 17
ENSCAFG00845010145	PDLIM4	24.0669	7.73359	2.95114	0.493293	5.98253	2.197e-09	4.96629e-08	PDZ and LIM domain 4
ENSCAFG00845010363	PRUNE2	9.0696	7.69132	2.94323	0.791516	3.71847	0.000200432	0.00177746	prune homolog 2 with BCH domain
ENSCAFG00845008596	EDN2	73.3024	7.53953	2.91447	0.280252	10.3995	2.49315e-25	2.02828e-23	endothelin 2
ENSCAFG00845003604	FXYD3	16.1976	7.38194	2.884	0.603323	4.78019	1.75128e-06	2.56373e-05	FXYD domain containing ion transport regulator 3
ENSCAFG00845001941	GHR	19.6409	7.12716	2.83333	0.530771	5.33814	9.39068e-08	1.68794e-06	growth hormone receptor
ENSCAFG00845003627	TACR2	16.6249	7.10443	2.82872	0.576789	4.90426	9.37827e-07	1.45038e-05	tachykinin receptor 2
ENSCAFG00845027906	PTPRE	6.73634	6.98624	2.80452	0.919615	3.04967	0.00229096	0.0141934	protein tyrosine phosphatase receptor type E
ENSCAFG00845022487	DCX	8.10563	6.82273	2.77035	0.841491	3.29219	0.000994106	0.00701986	doublecortin
ENSCAFG00845023795	PTH2R	5.26352	6.75059	2.75501	1.02052	2.69961	0.00694213	0.0351495	parathyroid hormone 2 receptor
ENSCAFG00845006657	ME3	96.3632	6.67271	2.73827	0.235994	11.6031	3.97193e-31	4.47296e-29	malic enzyme 3
ENSCAFG00845002672	CDH15	17.932	6.33598	2.66357	0.56248	4.7354	2.18619e-06	3.11857e-05	cadherin 15
ENSCAFG00845020820	MAB21L4	61.9186	6.21793	2.63643	0.289464	9.10798	8.39291e-20	4.68205e-18	mab-21 like 4
ENSCAFG00845006275	CXCL8	12.2354	5.97248	2.57833	0.658314	3.91657	8.98193e-05	0.000878508	C-X-C motif chemokine ligand 8
ENSCAFG00845001416	ACTA1	191.885	5.86908	2.55313	0.16534	15.4417	8.57856e-54	1.97055e-51	actin alpha 1, skeletal muscle
ENSCAFG00845000108	PINLYP	123.472	5.85589	2.54989	0.205656	12.3988	2.65286e-35	3.54168e-33	phospholipase A2 inhibitor and LY6/PLAUR domain containing
ENSCAFG00845026395	ENDOU	13.1317	5.82901	2.54325	0.635343	4.00296	6.25559e-05	0.000636978	endonuclease, poly(U) specific
ENSCAFG00845003417	HKDC1	10.2733	5.67957	2.50578	0.715905	3.50016	0.000464981	0.00367933	hexokinase domain containing 1
ENSCAFG00845027801	RAB7B	12.5824	5.66235	2.5014	0.62884	3.9778	6.95566e-05	0.000700048	RAB7B, member RAS oncogene family
ENSCAFG00845001775	LOC119876002	5.76295	5.60148	2.48581	0.931279	2.66924	0.00760232	0.0377698	caspase recruitment domain-containing protein 8-like
ENSCAFG00845021008	CLCA2	11.3616	5.58711	2.4821	0.657874	3.77291	0.000161351	0.00146359	chloride channel accessory 2
ENSCAFG00845009487	GDPD4	95.6915	5.53599	2.46884	0.229349	10.7646	5.06029e-27	4.51667e-25	glycerophosphodiester phosphodiesterase domain containing 4
ENSCAFG00845011191	NXPH3	74.6566	5.46832	2.4511	0.262274	9.34557	9.13923e-21	5.40738e-19	neurexophilin 3
ENSCAFG00845013695	ADGRF2	16.1125	5.28869	2.40291	0.558434	4.30295	1.68541e-05	0.000196147	adhesion G protein-coupled receptor F2
ENSCAFG00845006550	PRSS23	1142.03	5.25817	2.39456	0.0804131	29.7782	7.47952e-195	2.92075e-191	serine protease 23
ENSCAFG00845019613	MEGF6	9.51411	5.20628	2.38025	0.721992	3.29679	0.000977971	0.00693334	multiple EGF like domains 6
ENSCAFG00845017812	P2RX1	45.6156	5.1142	2.35451	0.330979	7.11378	1.12905e-12	3.74433e-11	purinergic receptor P2X 1
ENSCAFG00845024495	SULF1	10.3183	4.99929	2.32172	0.702287	3.30594	0.000946568	0.00674208	sulfatase 1
ENSCAFG00845011070	SMPDL3B	16.4823	4.9939	2.32017	0.544287	4.26276	2.01917e-05	0.000230214	sphingomyelin phosphodiesterase acid like 3B
ENSCAFG00845017820	LOC119874625	6.13684	4.96021	2.3104	0.887815	2.60234	0.0092589	0.044331	prolactin-inducible protein homolog
ENSCAFG00845001461	TAGAP	6.03942	4.95969	2.31025	0.88938	2.59759	0.00938794	0.0447481	T cell activation RhoGTPase activating protein
ENSCAFG00845021552	MYO7B	10.2379	4.83983	2.27495	0.687274	3.31012	0.000932576	0.00666369	myosin VIIB
ENSCAFG00845000830	ALPK2	44.7032	4.60787	2.2041	0.324298	6.79652	1.07178e-11	3.1888e-10	alpha kinase 2
ENSCAFG00845002659	DOCK2	9.56822	4.50328	2.17097	0.694916	3.12408	0.00178361	0.0115124	dedicator of cytokinesis 2
ENSCAFG00845000607	SERPINE1	1327.64	4.50006	2.16994	0.0770218	28.1731	1.24889e-174	3.25126e-171	serpin family E member 1
ENSCAFG00845001224	C1QTNF3	11.0769	4.43262	2.14816	0.648729	3.31134	0.000928518	0.00664991	C1q and TNF related 3
ENSCAFG00845004214	FBXW10B	34.6629	4.39786	2.1368	0.382359	5.58846	2.29088e-08	4.54107e-07	F-box and WD repeat domain containing 10B
ENSCAFG00845000020	CCDC170	7.36495	4.31299	2.10869	0.79951	2.63748	0.00835255	0.0408922	coiled-coil domain containing 170
ENSCAFG00845021871	CHRDL1	8.39379	4.31108	2.10805	0.763975	2.75932	0.00579218	0.0304228	chordin like 1
ENSCAFG00845007569	PPP2R2C	7.23775	4.27488	2.09589	0.810458	2.58605	0.00970824	0.0458828	protein phosphatase 2 regulatory subunit Bgamma
ENSCAFG00845005247	FAT2	10.9087	4.27001	2.09424	0.705698	2.96761	0.00300121	0.0179407	FAT atypical cadherin 2
ENSCAFG00845004948	FBLIM1	809.263	4.23825	2.08347	0.08502	24.5056	1.28613e-132	2.00893e-129	filamin binding LIM protein 1
ENSCAFG00845028966	MAP7D2	763.088	4.08295	2.02961	0.0885366	22.924	2.67788e-116	2.32381e-113	MAP7 domain containing 2
ENSCAFG00845027103	P2RX7	207.197	4.03359	2.01206	0.156168	12.884	5.53789e-38	8.16056e-36	purinergic receptor P2X 7
ENSCAFG00845009454	SEZ6	78.6809	4.02127	2.00765	0.239844	8.37065	5.72996e-17	2.53546e-15	seizure related 6 homolog
ENSCAFG00845020775	CRLF1	38.8656	4.00895	2.00322	0.335026	5.9793	2.24094e-09	5.05101e-08	cytokine receptor like factor 1
ENSCAFG00845020969	INPP5D	11.283	3.99021	1.99646	0.634038	3.14881	0.00163937	0.0106963	inositol polyphosphate-5-phosphatase D
ENSCAFG00845010790	GCNT1	316.522	3.97812	1.99209	0.129999	15.3238	5.30023e-53	1.18271e-50	glucosaminyl (N-acetyl) transferase 1
ENSCAFG00845030165	SIDT1	34.1395	3.93675	1.97701	0.363697	5.43586	5.45325e-08	1.02012e-06	SID1 transmembrane family member 1
ENSCAFG00845017615	MMP9	15.059	3.89729	1.96247	0.552476	3.55214	0.000382116	0.00311679	matrix metallopeptidase 9
ENSCAFG00845018410	ARHGEF4	140.996	3.88539	1.95806	0.185101	10.5784	3.75464e-26	3.18736e-24	Rho guanine nucleotide exchange factor 4
ENSCAFG00845023234	GSG1	15.0925	3.85531	1.94685	0.530057	3.6729	0.00023981	0.00206952	germ cell associated 1
ENSCAFG00845004269	BNC1	30.776	3.85517	1.9468	0.384194	5.06722	4.03663e-07	6.60924e-06	basonuclin 1
ENSCAFG00845027079	FHL1	47.1921	3.82151	1.93414	0.302034	6.40372	1.51641e-10	3.95431e-09	four and a half LIM domains 1
ENSCAFG00845027637	FRMPD4	8.56668	3.81614	1.93211	0.742878	2.60085	0.00929936	0.0444737	FERM and PDZ domain containing 4
ENSCAFG00845018823	MMP24	13.4193	3.81011	1.92983	0.593112	3.25374	0.00113896	0.00791042	matrix metallopeptidase 24
ENSCAFG00845026692	IQSEC3	43.3043	3.79444	1.92389	0.323384	5.94924	2.69392e-09	6.01129e-08	IQ motif and Sec7 domain ArfGEF 3
ENSCAFG00845017655	PLCH2	11.3209	3.78589	1.92063	0.628333	3.05671	0.00223781	0.0139206	phospholipase C eta 2
ENSCAFG00845002569	AXL	14.7504	3.76875	1.91409	0.536608	3.56701	0.000361079	0.00296533	AXL receptor tyrosine kinase
ENSCAFG00845015973	BCAR3	483.359	3.73351	1.90053	0.101726	18.6828	6.83533e-78	2.73764e-75	BCAR3 adaptor protein, NSP family member
ENSCAFG00845005166	SPARC	20.136	3.59572	1.84628	0.484359	3.8118	0.000137958	0.0012766	secreted protein acidic and cysteine rich
ENSCAFG00845000883	SPON2	20.2987	3.53504	1.82173	0.487686	3.73545	0.000187383	0.00167732	spondin 2
ENSCAFG00845025657	PLEKHA7	651.806	3.51382	1.81304	0.0850464	21.3182	7.69381e-101	4.45101e-98	pleckstrin homology domain containing A7
ENSCAFG00845010369	ZEB1	321.898	3.44034	1.78255	0.116293	15.328	4.96706e-53	1.12443e-50	zinc finger E-box binding homeobox 1
ENSCAFG00845006543	LOC119864478	46.4191	3.42564	1.77637	0.306173	5.80186	6.55824e-09	1.39184e-07	uncharacterized LOC119864478
ENSCAFG00845017578	DRP2	17.5325	3.42444	1.77587	0.482762	3.67856	0.000234557	0.00202867	dystrophin related protein 2
ENSCAFG00845002359	KIF17	313.932	3.40959	1.7696	0.132027	13.4033	5.77948e-41	9.50268e-39	kinesin family member 17
ENSCAFG00845011265	FADS1	8.97585	3.40511	1.7677	0.68237	2.59053	0.00958273	0.0454133	fatty acid desaturase 1
ENSCAFG00845014328	TRIM29	25.673	3.38506	1.75918	0.399012	4.40884	1.03924e-05	0.00012802	tripartite motif containing 29
ENSCAFG00845013075	TMEM158	112.09	3.36762	1.75173	0.196495	8.9149	4.88268e-19	2.56793e-17	transmembrane protein 158
ENSCAFG00845017657	LOC484933	38.085	3.35745	1.74736	0.345928	5.05124	4.38955e-07	7.15707e-06	zinc finger protein 791
ENSCAFG00845002680	SDR42E2	17.9713	3.32349	1.7327	0.480049	3.60942	0.000306882	0.00257162	short chain dehydrogenase/reductase family 42E, member 2
ENSCAFG00845025560	CXCR4	14.75	3.27497	1.71148	0.562616	3.04201	0.00235004	0.0145147	C-X-C motif chemokine receptor 4
ENSCAFG00845020403	TSPAN1	118.549	3.22961	1.69136	0.195499	8.65151	5.08221e-18	2.39109e-16	tetraspanin 1
ENSCAFG00845013914	SPINK2	12.7265	3.22067	1.68736	0.59875	2.81814	0.0048302	0.0264265	serine peptidase inhibitor, Kazal type 2
ENSCAFG00845028346	ODAPH	485.11	3.21562	1.6851	0.103894	16.2194	3.67505e-59	9.56739e-57	odontogenesis associated phosphoprotein
ENSCAFG00845012374	EHD3	63.8342	3.15068	1.65566	0.253869	6.52172	6.95055e-11	1.87833e-09	EH domain containing 3
ENSCAFG00845006612	PLAT	328.784	3.14889	1.65484	0.11722	14.1174	2.96647e-45	5.58268e-43	plasminogen activator, tissue type
ENSCAFG00845010023	SEMA4A	21.1962	3.12361	1.64321	0.44279	3.71104	0.000206408	0.00181741	semaphorin 4A
ENSCAFG00845022554	FLNC	18.5323	3.08797	1.62666	0.500746	3.24847	0.00116026	0.00802983	filamin C
ENSCAFG00845027071	GPR87	158.864	3.08725	1.62632	0.164083	9.91158	3.70744e-23	2.5624e-21	G protein-coupled receptor 87
ENSCAFG00845005961	CYP2J2	12.5774	3.08325	1.62445	0.563269	2.88398	0.00392688	0.0223428	cytochrome P450 family 2 subfamily J member 2
ENSCAFG00845026511	IVL	55.8538	3.0504	1.609	0.272705	5.90014	3.63191e-09	7.96776e-08	involucrin
ENSCAFG00845028869	TGM2	129.173	3.04426	1.60609	0.178071	9.01939	1.89144e-19	1.01527e-17	transglutaminase 2
ENSCAFG00845010783	GNGT2	13.7242	3.01569	1.59249	0.552025	2.88481	0.00391652	0.0223026	G protein subunit gamma transducin 2
ENSCAFG00845020419	TRPM2	14.4598	3.00221	1.58602	0.53025	2.99109	0.00277986	0.0167327	transient receptor potential cation channel subfamily M member 2
ENSCAFG00845020250	MGAM2	71.6785	2.9848	1.57763	0.245958	6.41423	1.41532e-10	3.70928e-09	maltase-glucoamylase 2 (putative)
ENSCAFG00845002163	SLC22A2	35.9297	2.97175	1.57131	0.390855	4.02019	5.81502e-05	0.000599542	solute carrier family 22 member 2
ENSCAFG00845024745	VDR	86.8869	2.9708	1.57085	0.222344	7.06496	1.60666e-12	5.23926e-11	vitamin D receptor
ENSCAFG00845003448	DSCAML1	197.982	2.95423	1.56278	0.154084	10.1424	3.58152e-24	2.67671e-22	DS cell adhesion molecule like 1
ENSCAFG00845007414	IGSF23	284.38	2.94515	1.55834	0.121329	12.8439	9.30638e-38	1.35856e-35	immunoglobulin superfamily member 23
ENSCAFG00845026417	WNT5A	12.1994	2.93686	1.55427	0.5974	2.60173	0.0092755	0.0443883	Wnt family member 5A
ENSCAFG00845025202	TMEM88B	21.9741	2.91974	1.54584	0.441845	3.4986	0.0004677	0.00369503	transmembrane protein 88B
ENSCAFG00845027750	INSYN2A	25.4891	2.89879	1.53545	0.411398	3.73227	0.00018976	0.00169471	inhibitory synaptic factor 2A
ENSCAFG00845029185	ACP3	23.4935	2.89158	1.53186	0.411265	3.72474	0.000195517	0.00174314	acid phosphatase 3
ENSCAFG00845003084	SERTAD4	669.779	2.88239	1.52726	0.087311	17.4922	1.64167e-68	5.02803e-66	SERTA domain containing 4
ENSCAFG00845007611	TMPRSS6	19.585	2.87014	1.52112	0.472826	3.21708	0.00129501	0.00882933	transmembrane serine protease 6
ENSCAFG00845011389	KCNMA1	21.9807	2.86806	1.52007	0.426631	3.56297	0.000366682	0.00300345	potassium calcium-activated channel subfamily M alpha 1
ENSCAFG00845016791	ITGA5	97.8933	2.85803	1.51502	0.207057	7.31692	2.5373e-13	8.82687e-12	integrin subunit alpha 5
ENSCAFG00845021948	CMTM8	16.5319	2.85339	1.51268	0.493195	3.0671	0.00216147	0.0135095	CKLF like MARVEL transmembrane domain containing 8
ENSCAFG00845006605	HRH1	29.5368	2.79441	1.48254	0.388835	3.81278	0.000137412	0.00127231	histamine receptor H1
ENSCAFG00845020632	PRPH	19.8715	2.7669	1.46827	0.455303	3.22483	0.00126049	0.00863547	peripherin
ENSCAFG00845027084	INHBB	23.7135	2.76115	1.46527	0.420345	3.48588	0.000490526	0.00384253	inhibin subunit beta B
ENSCAFG00845004184	PRKCG	677.576	2.75836	1.46381	0.0899588	16.272	1.55894e-59	4.19839e-57	protein kinase C gamma
ENSCAFG00845022316	RSAD2	4850.92	2.75502	1.46206	0.129758	11.2676	1.89632e-29	2.00139e-27	radical S-adenosyl methionine domain containing 2
ENSCAFG00845002436	SBSN	15.6961	2.74542	1.45702	0.509382	2.86037	0.0042314	0.0238007	suprabasin
ENSCAFG00845019494	COL4A6	44.6183	2.73974	1.45404	0.297645	4.88514	1.03358e-06	1.58279e-05	collagen type IV alpha 6 chain
ENSCAFG00845007898	NR4A3	16.3626	2.71703	1.44203	0.504163	2.86025	0.00423309	0.0238016	nuclear receptor subfamily 4 group A member 3
ENSCAFG00845003793	JAKMIP1	13.9023	2.70708	1.43674	0.53819	2.66957	0.00759483	0.0377446	janus kinase and microtubule interacting protein 1
ENSCAFG00845013276	CAPN8	16.2311	2.67689	1.42056	0.49983	2.84208	0.00448207	0.0248968	calpain 8
ENSCAFG00845014891	MAT1A	143.83	2.64575	1.40367	0.172364	8.14366	3.83513e-16	1.60173e-14	methionine adenosyltransferase 1A
ENSCAFG00845030290	CRTAC1	20.9455	2.64483	1.40317	0.439519	3.19252	0.00141037	0.00945902	cartilage acidic protein 1
ENSCAFG00845023053	BGN	246.901	2.63884	1.3999	0.129744	10.7897	3.84845e-27	3.45476e-25	biglycan
ENSCAFG00845022303	PSTPIP1	22.0412	2.63496	1.39778	0.454178	3.0776	0.00208674	0.0131431	proline-serine-threonine phosphatase interacting protein 1
ENSCAFG00845010356	IL18RAP	65.4267	2.62928	1.39467	0.271353	5.13968	2.75201e-07	4.62718e-06	interleukin 18 receptor accessory protein
ENSCAFG00845021413	ITGB7	23.8174	2.57387	1.36394	0.407743	3.3451	0.000822537	0.0059786	integrin subunit beta 7
ENSCAFG00845010866	SYTL1	481.074	2.56716	1.36017	0.112034	12.1407	6.4291e-34	8.0338e-32	synaptotagmin like 1
ENSCAFG00845004378	ZNF423	20.8976	2.56534	1.35915	0.435549	3.12054	0.00180518	0.0116372	zinc finger protein 423
ENSCAFG00845015623	SH2D4B	19.5537	2.56241	1.3575	0.448953	3.0237	0.00249705	0.0152657	SH2 domain containing 4B
ENSCAFG00845023641	SLC34A3	60.756	2.5506	1.35084	0.253881	5.32075	1.03342e-07	1.84903e-06	solute carrier family 34 member 3
ENSCAFG00845026822	SLC6A12	16.4636	2.5378	1.34358	0.490003	2.74198	0.00610708	0.0317024	solute carrier family 6 member 12
ENSCAFG00845009606	CDKN1A	10993.8	2.5178	1.33216	0.034164	38.9933	0	0	cyclin dependent kinase inhibitor 1A
ENSCAFG00845020774	ABCA12	74.0422	2.51536	1.33077	0.246868	5.3906	7.02243e-08	1.29047e-06	ATP binding cassette subfamily A member 12
ENSCAFG00845020340	AKAP17B	55.0051	2.51456	1.33031	0.277289	4.79754	1.60624e-06	2.36782e-05	A-kinase anchoring protein 17B
ENSCAFG00845012322	SLCO2B1	32.6706	2.50291	1.32361	0.349601	3.78605	0.000153061	0.00139487	solute carrier organic anion transporter family member 2B1
ENSCAFG00845010397	PLB1	30.5895	2.48543	1.31349	0.353892	3.71156	0.000205982	0.00181571	phospholipase B1
ENSCAFG00845011726	DSC3	2469.06	2.47945	1.31002	0.0497476	26.3333	7.97501e-153	1.55712e-149	desmocollin 3
ENSCAFG00845016236	TP53INP1	250.755	2.47496	1.3074	0.134497	9.72072	2.4604e-22	1.61477e-20	tumor protein p53 inducible nuclear protein 1
ENSCAFG00845029233	ANKRD1	5129.76	2.47385	1.30676	0.131615	9.92863	3.12535e-23	2.18914e-21	ankyrin repeat domain 1
ENSCAFG00845020886	ADCYAP1R1	18.1081	2.47205	1.30571	0.465894	2.80258	0.00506957	0.0275145	ADCYAP receptor type I
ENSCAFG00845029967	PER2	34.0451	2.45385	1.29505	0.349173	3.7089	0.000208165	0.00183082	period circadian regulator 2
ENSCAFG00845025408	IGDCC4	282.774	2.44977	1.29265	0.126241	10.2395	1.31871e-24	1.00479e-22	immunoglobulin superfamily DCC subclass member 4
ENSCAFG00845011807	MTSS1	234.822	2.44581	1.29031	0.132664	9.7262	2.3313e-22	1.543e-20	MTSS I-BAR domain containing 1
ENSCAFG00845012424	XDH	52.5604	2.44455	1.28957	0.275456	4.68158	2.84671e-06	3.95953e-05	xanthine dehydrogenase
ENSCAFG00845003692	ZNF469	39.5748	2.43702	1.28512	0.310604	4.13748	3.51143e-05	0.00037896	zinc finger protein 469
ENSCAFG00845022551	NPTXR	1216.93	2.42635	1.27879	0.0664453	19.2458	1.5322e-82	6.83801e-80	neuronal pentraxin receptor
ENSCAFG00845023493	TSPAN5	28.2623	2.42444	1.27765	0.366283	3.48816	0.000486361	0.00381757	tetraspanin 5
ENSCAFG00845022460	NDNF	565.544	2.41398	1.27141	0.102884	12.3578	4.42315e-35	5.80585e-33	neuron derived neurotrophic factor
ENSCAFG00845027992	EFNB2	445.375	2.40636	1.26685	0.102522	12.3569	4.47059e-35	5.81922e-33	ephrin B2
ENSCAFG00845003745	NREP	92.5961	2.39409	1.25948	0.217468	5.79154	6.97442e-09	1.47416e-07	neuronal regeneration related protein
ENSCAFG00845011315	CCDC192	21.6505	2.3936	1.25918	0.422707	2.97886	0.00289326	0.0173551	coiled-coil domain containing 192
ENSCAFG00845012429	CRYBG2	492.419	2.38488	1.25392	0.0964038	13.0069	1.11756e-38	1.67849e-36	crystallin beta-gamma domain containing 2
ENSCAFG00845014588	HAPLN4	74.7749	2.37775	1.2496	0.231725	5.3926	6.94438e-08	1.28065e-06	hyaluronan and proteoglycan link protein 4
ENSCAFG00845004297	CARMIL3	23.7529	2.37295	1.24668	0.400816	3.11036	0.00186861	0.0119867	capping protein regulator and myosin 1 linker 3
ENSCAFG00845011775	PDGFRA	53.3199	2.37294	1.24667	0.266851	4.67179	2.98588e-06	4.12739e-05	platelet derived growth factor receptor alpha
ENSCAFG00845015649	LOC102151182	34.0575	2.35664	1.23673	0.340636	3.63066	0.000282695	0.00238944	uncharacterized LOC102151182
ENSCAFG00845002242	DPEP1	22.7029	2.35612	1.23641	0.422295	2.92785	0.00341318	0.0199603	dipeptidase 1
ENSCAFG00845029798	VWF	52.1519	2.35557	1.23607	0.276692	4.46734	7.91997e-06	9.99273e-05	von Willebrand factor
ENSCAFG00845027627	ALOXE3	19.8406	2.33738	1.22489	0.463987	2.63993	0.00829228	0.0407057	arachidonate lipoxygenase 3
ENSCAFG00845019831	TIE1	18.594	2.32853	1.21942	0.459691	2.65269	0.00798529	0.0393843	tyrosine kinase with immunoglobulin like and EGF like domains 1
ENSCAFG00845030164	DOCK4	1747.28	2.32407	1.21665	0.0535981	22.6995	4.53047e-114	3.72453e-111	dedicator of cytokinesis 4
ENSCAFG00845001112	ALDH1A3	48.9541	2.31169	1.20895	0.30569	3.95482	7.65919e-05	0.00076494	aldehyde dehydrogenase 1 family member A3
ENSCAFG00845029262	SEMA7A	1210.09	2.30956	1.20762	0.0686722	17.5853	3.19553e-69	9.98285e-67	semaphorin 7A
ENSCAFG00845008589	SORCS2	36.5649	2.30781	1.20653	0.326722	3.69282	0.000221779	0.00193206	sortilin related VPS10 domain containing receptor 2
ENSCAFG00845004580	VSIR	27.9	2.30054	1.20197	0.378417	3.17632	0.00149154	0.00990977	V-set immunoregulatory receptor
ENSCAFG00845025312	THEM5	18.4742	2.29862	1.20077	0.464703	2.58395	0.00976767	0.0461358	thioesterase superfamily member 5
ENSCAFG00845018768	PROCR	109.443	2.28028	1.18921	0.188514	6.30836	2.82009e-10	7.17423e-09	protein C receptor
ENSCAFG00845018632	INHBA	1178.24	2.27418	1.18535	0.0664094	17.8491	2.93698e-71	1.01946e-68	inhibin subunit beta A
ENSCAFG00845031100	GPC3	46.7052	2.26965	1.18247	0.299809	3.94407	8.01105e-05	0.000794493	glypican 3
ENSCAFG00845016749	AFF3	106.616	2.2638	1.17874	0.195559	6.02758	1.66436e-09	3.82313e-08	ALF transcription elongation factor 3
ENSCAFG00845007972	ABCB1	7860.75	2.26363	1.17864	0.0381737	30.8756	2.53721e-209	1.32104e-205	ATP binding cassette subfamily B member 1
ENSCAFG00845017732	FILIP1L	839.254	2.25836	1.17528	0.0890606	13.1964	9.20289e-40	1.4458e-37	filamin A interacting protein 1 like
ENSCAFG00845003621	NLRC5	56.7693	2.25603	1.17378	0.278167	4.21971	2.44615e-05	0.000273899	NLR family CARD domain containing 5
ENSCAFG00845004238	SMOC1	35.9637	2.25087	1.17048	0.328862	3.55919	0.000371995	0.00304218	SPARC related modular calcium binding 1
ENSCAFG00845024872	KRT124	30.4934	2.2477	1.16845	0.357845	3.26524	0.00109372	0.0076233	keratin 124
ENSCAFG00845014839	KL	62.2439	2.23421	1.15976	0.287595	4.03262	5.51593e-05	0.000570966	klotho
ENSCAFG00845026304	H2AC5	26.0683	2.23356	1.15934	0.396823	2.92156	0.00348282	0.020284	H2A clustered histone 5
ENSCAFG00845000482	CASP12	29.8385	2.22851	1.15608	0.356871	3.23948	0.00119746	0.00825436	caspase 12
ENSCAFG00845009737	PDE2A	65.0974	2.22778	1.15561	0.255188	4.52844	5.94196e-06	7.71516e-05	phosphodiesterase 2A
ENSCAFG00845000761	MMP13	124.686	2.22643	1.15473	0.18779	6.14907	7.79395e-10	1.87513e-08	matrix metallopeptidase 13
ENSCAFG00845002312	SH2D5	2503.92	2.21599	1.14795	0.0484766	23.6806	5.7144e-124	5.9506e-121	SH2 domain containing 5
ENSCAFG00845028867	SPSB1	138.101	2.21196	1.14533	0.168925	6.7801	1.20094e-11	3.53938e-10	splA/ryanodine receptor domain and SOCS box containing 1
ENSCAFG00845029818	RIMBP2	175.769	2.20997	1.14403	0.16458	6.95119	3.62217e-12	1.12931e-10	RIMS binding protein 2
ENSCAFG00845005378	PTGS2	9404.16	2.19133	1.13181	0.0444913	25.4388	9.38478e-143	1.62878e-139	prostaglandin-endoperoxide synthase 2
ENSCAFG00845027891	CTSE	134.062	2.18962	1.13068	0.172112	6.56946	5.0499e-11	1.38872e-09	cathepsin E
ENSCAFG00845014767	GALNT6	334.512	2.18173	1.12547	0.114564	9.82394	8.88021e-23	6.00471e-21	polypeptide N-acetylgalactosaminyltransferase 6
ENSCAFG00845017070	DNAH5	326.605	2.16887	1.11694	0.108893	10.2573	1.09787e-24	8.44761e-23	dynein axonemal heavy chain 5
ENSCAFG00845024602	SNAP25	38.3623	2.16519	1.11449	0.317106	3.51458	0.000440446	0.00351188	synaptosome associated protein 25
ENSCAFG00845030415	GOLGA7B	25.2673	2.16381	1.11357	0.390788	2.84956	0.00437797	0.0244315	golgin A7 family member B
ENSCAFG00845015564	NR2F1	76.4179	2.13681	1.09546	0.222327	4.92726	8.33894e-07	1.30909e-05	nuclear receptor subfamily 2 group F member 1
ENSCAFG00845014290	PPFIA4	129.049	2.12873	1.09	0.184543	5.90645	3.49563e-09	7.69038e-08	PTPRF interacting protein alpha 4
ENSCAFG00845007531	TMEM45B	113.685	2.12464	1.08722	0.197786	5.49694	3.86443e-08	7.41553e-07	transmembrane protein 45B
ENSCAFG00845018958	LOC100855552	439.348	2.12459	1.08718	0.0950506	11.4379	2.70253e-30	2.95199e-28	creatine kinase B-type
ENSCAFG00845026328	LOC119868972	24.984	2.12177	1.08527	0.395487	2.74414	0.00606702	0.0315574	signal-regulatory protein beta-1-like
ENSCAFG00845017942	FGF1	173.558	2.11606	1.08138	0.163142	6.62844	3.39259e-11	9.53099e-10	fibroblast growth factor 1
ENSCAFG00845009083	CCL5	35.5466	2.11518	1.08078	0.350477	3.08374	0.00204416	0.0129028	C-C motif chemokine ligand 5
ENSCAFG00845014295	SRCIN1	55.7208	2.10905	1.07659	0.277125	3.88487	0.000102383	0.000986568	SRC kinase signaling inhibitor 1
ENSCAFG00845004136	NPTX2	93.0471	2.10075	1.0709	0.213023	5.02717	4.97778e-07	8.06565e-06	neuronal pentraxin 2
ENSCAFG00845021918	DAPK2	65.1463	2.1002	1.07053	0.245661	4.35773	1.31416e-05	0.000157417	death associated protein kinase 2
ENSCAFG00845030259	DUSP10	1361.48	2.0966	1.06805	0.0634185	16.8414	1.21413e-63	3.51199e-61	dual specificity phosphatase 10
ENSCAFG00845026257	GRM4	22.2712	2.08711	1.0615	0.409665	2.59115	0.00956557	0.0453595	glutamate metabotropic receptor 4
ENSCAFG00845018127	GBP5	153.389	2.08151	1.05763	0.178325	5.93091	3.01258e-09	6.7032e-08	guanylate binding protein 5
ENSCAFG00845013732	ADGRF4	77.2634	2.07637	1.05406	0.24753	4.25833	2.05955e-05	0.000234476	adhesion G protein-coupled receptor F4
ENSCAFG00845007443	ELFN1	34.1271	2.07053	1.05	0.331529	3.16715	0.0015394	0.0101372	extracellular leucine rich repeat and fibronectin type III domain containing 1
ENSCAFG00845019592	CYP26B1	65.267	2.06859	1.04865	0.240786	4.3551	1.33007e-05	0.000159079	cytochrome P450 family 26 subfamily B member 1
ENSCAFG00845026015	AVPR2	27.7992	2.06269	1.04453	0.378983	2.75613	0.005849	0.0306171	arginine vasopressin receptor 2
ENSCAFG00845005746	COL16A1	82.5435	2.0512	1.03647	0.215749	4.80405	1.55487e-06	2.30646e-05	collagen type XVI alpha 1 chain
ENSCAFG00845031075	TBXAS1	56.6999	2.04983	1.03551	0.254573	4.06762	4.74956e-05	0.000499247	thromboxane A synthase 1
ENSCAFG00845027500	CACNG4	30.3525	2.04899	1.03491	0.352736	2.93395	0.00334677	0.0196233	calcium voltage-gated channel auxiliary subunit gamma 4
ENSCAFG00845002910	SLIT3	119.775	2.04497	1.03208	0.193276	5.33993	9.29825e-08	1.67326e-06	slit guidance ligand 3
ENSCAFG00845028465	PRKAG3	41.0372	2.03154	1.02257	0.305173	3.3508	0.000805788	0.00587326	protein kinase AMP-activated non-catalytic subunit gamma 3
ENSCAFG00845024762	GLDC	44.0603	2.02975	1.0213	0.30711	3.32553	0.000882489	0.00636991	glycine decarboxylase
ENSCAFG00845009210	STARD10	38.0178	2.0186	1.01335	0.321151	3.15538	0.00160288	0.0104845	StAR related lipid transfer domain containing 10
ENSCAFG00845001017	TUBB3	31.6614	2.00999	1.00719	0.356956	2.8216	0.00477845	0.0262077	tubulin beta 3 class III
ENSCAFG00845010970	ITGAX	47.915	2.00454	1.00327	0.283187	3.54279	0.000395924	0.0032075	integrin subunit alpha X
ENSCAFG00845007699	PTPRU	96.9614	1.98519	0.989275	0.201404	4.91188	9.02062e-07	1.40201e-05	protein tyrosine phosphatase receptor type U
ENSCAFG00845001675	SYNM	663.285	1.97923	0.984936	0.0791049	12.451	1.38085e-35	1.87555e-33	synemin
ENSCAFG00845014757	F3	16906.5	1.97526	0.982044	0.0419624	23.403	3.98575e-121	3.6622e-118	coagulation factor III, tissue factor
ENSCAFG00845019687	CDC42EP3	8059.09	1.97072	0.978724	0.0345988	28.2878	4.88471e-176	1.52599e-172	CDC42 effector protein 3
ENSCAFG00845010998	TIMP3	69619.9	1.96717	0.976125	0.0434456	22.4678	8.5817e-112	6.70231e-109	TIMP metallopeptidase inhibitor 3
ENSCAFG00845029783	B3GALT5	180.609	1.96185	0.972212	0.157528	6.17169	6.75637e-10	1.64384e-08	beta-1,3-galactosyltransferase 5
ENSCAFG00845031020	BCORL1	167.257	1.95922	0.970283	0.161171	6.02021	1.74191e-09	3.98953e-08	BCL6 corepressor like 1
ENSCAFG00845008407	RUNDC3B	462.23	1.95727	0.96884	0.0982464	9.86133	6.1234e-23	4.21354e-21	RUN domain containing 3B
ENSCAFG00845004875	CEMIP	210.473	1.95606	0.967951	0.139522	6.93764	3.98716e-12	1.2357e-10	cell migration inducing hyaluronidase 1
ENSCAFG00845004298	PALD1	37.8595	1.95142	0.964522	0.311267	3.0987	0.00194373	0.0123721	phosphatase domain containing paladin 1
ENSCAFG00845024969	CDC42EP2	147.343	1.94767	0.961746	0.164868	5.83342	5.43026e-09	1.16833e-07	CDC42 effector protein 2
ENSCAFG00845005528	ADAMTS7	49.2188	1.9465	0.960879	0.281861	3.40905	0.000651883	0.0048743	ADAM metallopeptidase with thrombospondin type 1 motif 7
ENSCAFG00845004169	DHRS2	3299.69	1.9444	0.959328	0.0520065	18.4463	5.58534e-76	2.07722e-73	dehydrogenase/reductase 2
ENSCAFG00845012888	DNM3	146.492	1.94067	0.956558	0.159574	5.99445	2.04179e-09	4.6491e-08	dynamin 3
ENSCAFG00845017119	LOC111097369	36.0142	1.93892	0.955252	0.333674	2.86284	0.00419869	0.0236422	uncharacterized LOC111097369
ENSCAFG00845028892	STRA6	91.2777	1.93459	0.952028	0.203778	4.67188	2.98451e-06	4.12739e-05	signaling receptor and transporter of retinol STRA6
ENSCAFG00845008551	HIVEP3	411.17	1.93064	0.949083	0.100757	9.4195	4.5323e-21	2.73338e-19	HIVEP zinc finger 3
ENSCAFG00845008674	ADAMTS2	264.622	1.92247	0.942957	0.122937	7.67025	1.71666e-14	6.52413e-13	ADAM metallopeptidase with thrombospondin type 1 motif 2
ENSCAFG00845026225	KRT81	53.4217	1.92185	0.942496	0.27699	3.40263	0.0006674	0.00497603	keratin 81
ENSCAFG00845010920	HGFAC	81.8494	1.92102	0.941871	0.233791	4.02869	5.60887e-05	0.000580202	HGF activator
ENSCAFG00845026673	SHANK3	31.5349	1.9192	0.940508	0.33985	2.76742	0.00565022	0.029887	SH3 and multiple ankyrin repeat domains 3
ENSCAFG00845001168	SULT2B1	53.2554	1.9189	0.940277	0.267316	3.51748	0.000435667	0.00348266	sulfotransferase family 2B member 1
ENSCAFG00845017496	RAB37	208.282	1.91787	0.939503	0.137778	6.81895	9.17118e-12	2.74433e-10	RAB37, member RAS oncogene family
ENSCAFG00845011780	LBH	97.5318	1.90721	0.931466	0.2001	4.655	3.23981e-06	4.43911e-05	LBH regulator of WNT signaling pathway
ENSCAFG00845002816	DRC7	203.572	1.90708	0.931365	0.159598	5.83571	5.35626e-09	1.154e-07	dynein regulatory complex subunit 7
ENSCAFG00845025916	SNAI1	93.6581	1.90464	0.92952	0.212332	4.37767	1.19957e-05	0.000144578	snail family transcriptional repressor 1
ENSCAFG00845029513	WNT5B	135.411	1.89291	0.92061	0.179763	5.12124	3.03537e-07	5.06544e-06	Wnt family member 5B
ENSCAFG00845028532	AXIN2	58.9939	1.89215	0.920027	0.259432	3.54631	0.00039067	0.00317273	axin 2
ENSCAFG00845010273	TNNT3	70.4959	1.89142	0.919467	0.23351	3.9376	8.23014e-05	0.000814153	troponin T3, fast skeletal type
ENSCAFG00845029213	GAPT	131.973	1.88792	0.916795	0.172635	5.31061	1.09259e-07	1.95043e-06	GRB2 binding adaptor protein, transmembrane
ENSCAFG00845027702	EPAS1	817.144	1.88604	0.91536	0.0758395	12.0697	1.5268e-33	1.84873e-31	endothelial PAS domain protein 1
ENSCAFG00845024143	RNF39	257.183	1.87892	0.909905	0.143379	6.34615	2.20768e-10	5.69983e-09	ring finger protein 39
ENSCAFG00845015213	LOC608975	42.4704	1.87688	0.908339	0.31575	2.87677	0.00401772	0.0227792	trem-like transcript 4 protein
ENSCAFG00845021051	GRAP2	41.9631	1.87037	0.903328	0.29933	3.01783	0.00254589	0.0155157	GRB2 related adaptor protein 2
ENSCAFG00845001939	LOC488947	104.491	1.86984	0.902914	0.204538	4.4144	1.01289e-05	0.000125268	interferon-induced protein with tetratricopeptide repeats 1
ENSCAFG00845002807	LOC111096955	58.7841	1.86785	0.901378	0.256623	3.51246	0.00044398	0.00353464	uncharacterized LOC111096955
ENSCAFG00845013882	PITX1	50.3246	1.86138	0.896375	0.275135	3.25794	0.00112223	0.00779773	paired like homeodomain 1
ENSCAFG00845010809	ANKRD35	48.6585	1.85107	0.888356	0.284939	3.11771	0.00182263	0.0117351	ankyrin repeat domain 35
ENSCAFG00845014540	ZCCHC24	50.4548	1.84916	0.88687	0.276172	3.21129	0.00132138	0.00897	zinc finger CCHC-type containing 24
ENSCAFG00845011687	BAMBI	139.141	1.84825	0.88616	0.166496	5.32242	1.02399e-07	1.83425e-06	BMP and activin membrane bound inhibitor
ENSCAFG00845017561	CSRP1	12029.1	1.8476	0.885653	0.0407359	21.7413	8.34462e-105	5.43096e-102	cysteine and glycine rich protein 1
ENSCAFG00845017642	LOC100686502	58.3817	1.82837	0.87056	0.248548	3.50259	0.000460761	0.00364964	creatine kinase B-type-like
ENSCAFG00845005951	MAPK11	155.792	1.82652	0.869096	0.159255	5.45726	4.83524e-08	9.13259e-07	mitogen-activated protein kinase 11
ENSCAFG00845022199	ZPLD1	130.994	1.82194	0.865477	0.172142	5.02769	4.96411e-07	8.05186e-06	zona pellucida like domain containing 1
ENSCAFG00845022595	LRRC43	231.6	1.81599	0.860758	0.133852	6.43066	1.27049e-10	3.34655e-09	leucine rich repeat containing 43
ENSCAFG00845001608	CTBS	7027.93	1.81356	0.858824	0.0360729	23.808	2.7577e-125	3.0768e-122	chitobiase
ENSCAFG00845001491	ALPL	111.754	1.81229	0.857815	0.187446	4.57632	4.73221e-06	6.28013e-05	alkaline phosphatase, biomineralization associated
ENSCAFG00845003178	ABCA14	46.3373	1.80907	0.855248	0.279851	3.05608	0.00224252	0.0139443	ATP binding cassette subfamily A member 14
ENSCAFG00845019538	RALA	10882.8	1.80426	0.85141	0.0308922	27.5607	3.29276e-167	7.34757e-164	RAS like proto-oncogene A
ENSCAFG00845024910	MYLK	105.362	1.80218	0.849747	0.198129	4.28886	1.79589e-05	0.000207638	myosin light chain kinase
ENSCAFG00845030613	PCYT1B	51.6982	1.8021	0.849675	0.267915	3.17144	0.00151685	0.0100267	phosphate cytidylyltransferase 1B, choline
ENSCAFG00845020904	LIMS2	577.462	1.79589	0.844702	0.0868738	9.72333	2.39805e-22	1.58049e-20	LIM zinc finger domain containing 2
ENSCAFG00845015025	SLC4A11	292.95	1.79459	0.843651	0.117442	7.18357	6.7913e-13	2.29611e-11	solute carrier family 4 member 11
ENSCAFG00845002371	CSF1	465.319	1.79266	0.842106	0.0959881	8.77303	1.73921e-18	8.59696e-17	colony stimulating factor 1
ENSCAFG00845024743	ESYT3	700.142	1.78925	0.839358	0.0774494	10.8375	2.28648e-27	2.06444e-25	extended synaptotagmin 3
ENSCAFG00845017120	RIPPLY1	64.2592	1.78781	0.838194	0.255291	3.28328	0.00102605	0.00721284	ripply transcriptional repressor 1
ENSCAFG00845021027	DHRS9	217.673	1.77996	0.831842	0.140726	5.91107	3.39888e-09	7.49866e-08	dehydrogenase/reductase 9
ENSCAFG00845011375	CCL2	49.0685	1.77787	0.83015	0.308458	2.69129	0.00711759	0.035875	C-C motif chemokine ligand 2
ENSCAFG00845006141	LOC102156872	50.8922	1.77143	0.824914	0.269765	3.0579	0.00222894	0.013882	uncharacterized LOC102156872
ENSCAFG00845010890	SYN3	83.9149	1.76754	0.821744	0.208133	3.94817	7.87508e-05	0.000783495	synapsin III
ENSCAFG00845005515	PCDH7	54.9157	1.76617	0.820627	0.257734	3.18401	0.00145249	0.00969565	protocadherin 7
ENSCAFG00845015450	FRMD4A	256.276	1.7616	0.816883	0.149677	5.45765	4.82471e-08	9.12372e-07	FERM domain containing 4A
ENSCAFG00845010815	PTAFR	55.1453	1.7576	0.813608	0.25592	3.17916	0.00147705	0.00983021	platelet activating factor receptor
ENSCAFG00845005024	ALDH8A1	39.1918	1.75672	0.812881	0.308202	2.6375	0.00835206	0.0408922	aldehyde dehydrogenase 8 family member A1
ENSCAFG00845022022	PLSCR3	905.539	1.75457	0.811121	0.0745685	10.8775	1.47492e-27	1.35519e-25	phospholipid scramblase 3
ENSCAFG00845019814	PLEKHG1	190.353	1.75263	0.809523	0.141706	5.7127	1.11201e-08	2.29756e-07	pleckstrin homology and RhoGEF domain containing G1
ENSCAFG00845028533	SNAI2	902.334	1.74816	0.805839	0.0699003	11.5284	9.48921e-31	1.05122e-28	snail family transcriptional repressor 2
ENSCAFG00845023448	IL17RD	389.741	1.74422	0.802581	0.0998225	8.04008	8.97819e-16	3.70025e-14	interleukin 17 receptor D
ENSCAFG00845008806	LOC482174	39.2603	1.74367	0.802123	0.303246	2.64512	0.00816612	0.0401621	transmembrane protease serine 11F
ENSCAFG00845015271	TREML2	217.794	1.74289	0.801479	0.135882	5.89834	3.67184e-09	8.0328e-08	triggering receptor expressed on myeloid cells like 2
ENSCAFG00845002465	TET1	42.0055	1.74253	0.801182	0.308556	2.59655	0.00941638	0.0448563	tet methylcytosine dioxygenase 1
ENSCAFG00845008689	ILK	4384.43	1.74181	0.800589	0.040725	19.6584	4.89776e-86	2.39072e-83	integrin linked kinase
ENSCAFG00845016606	GDF6	750.543	1.74148	0.800312	0.0858089	9.32668	1.09235e-20	6.43869e-19	growth differentiation factor 6
ENSCAFG00845023980	RHOJ	262.003	1.74063	0.799611	0.119697	6.68031	2.38434e-11	6.82113e-10	ras homolog family member J
ENSCAFG00845029071	CD101	307.913	1.74013	0.799199	0.114038	7.00817	2.41462e-12	7.63488e-11	CD101 molecule
ENSCAFG00845022086	UNC5C	138.17	1.73781	0.797269	0.169533	4.70273	2.56706e-06	3.59942e-05	unc-5 netrin receptor C
ENSCAFG00845025456	PALLD	2108.7	1.73764	0.797133	0.0535685	14.8806	4.4046e-50	9.42465e-48	palladin, cytoskeletal associated protein
ENSCAFG00845029008	EEPD1	44.501	1.73741	0.796936	0.292596	2.72368	0.00645596	0.0331738	endonuclease/exonuclease/phosphatase family domain containing 1
ENSCAFG00845019471	ATP2B4	3059.91	1.73604	0.795803	0.0449379	17.7089	3.57734e-70	1.14037e-67	ATPase plasma membrane Ca2+ transporting 4
ENSCAFG00845029158	ITGB6	13260.8	1.7359	0.795686	0.032658	24.3642	4.10065e-131	5.82292e-128	integrin subunit beta 6
ENSCAFG00845009682	EXO5	1930.76	1.73082	0.791453	0.0539488	14.6705	9.96712e-49	2.04851e-46	exonuclease 5
ENSCAFG00845018797	COL4A1	8547.82	1.72688	0.78817	0.0354765	22.2167	2.36831e-109	1.76157e-106	collagen type IV alpha 1 chain
ENSCAFG00845022277	CMPK2	5679.11	1.7251	0.786676	0.104348	7.53897	4.73693e-14	1.71673e-12	cytidine/uridine monophosphate kinase 2
ENSCAFG00845018285	LOC119864464	510.696	1.71905	0.781616	0.0881954	8.86232	7.83685e-19	4.05336e-17	heterogeneous nuclear ribonucleoprotein A1-like
ENSCAFG00845017128	PLS3	9156.22	1.71836	0.781034	0.0324646	24.058	6.88549e-128	8.27318e-125	plastin 3
ENSCAFG00845028975	IHH	109.824	1.7153	0.778456	0.195486	3.98216	6.82916e-05	0.000688203	Indian hedgehog signaling molecule
ENSCAFG00845024894	YPEL2	760.762	1.71176	0.775482	0.0787839	9.84316	7.33666e-23	5.00431e-21	yippee like 2
ENSCAFG00845030104	MX2	2314.82	1.70504	0.769802	0.192274	4.00368	6.23658e-05	0.000635456	MX dynamin like GTPase 2
ENSCAFG00845004018	GALNT16	97.8778	1.7047	0.76952	0.196647	3.91321	9.10787e-05	0.000888601	polypeptide N-acetylgalactosaminyltransferase 16
ENSCAFG00845024144	TSPAN9	5306.37	1.70085	0.766256	0.0392005	19.5471	4.36592e-85	2.00575e-82	tetraspanin 9
ENSCAFG00845027303	ALOX15B	195.546	1.69948	0.76509	0.147443	5.18906	2.1136e-07	3.61208e-06	arachidonate 15-lipoxygenase type B
ENSCAFG00845022832	SLC46A3	491.405	1.69836	0.764144	0.104243	7.33041	2.29448e-13	7.99993e-12	solute carrier family 46 member 3
ENSCAFG00845000194	CAMK1D	150.511	1.69213	0.758837	0.158997	4.77266	1.81804e-06	2.64905e-05	calcium/calmodulin dependent protein kinase ID
ENSCAFG00845003686	SBK1	160.942	1.69159	0.758382	0.151043	5.02096	5.14144e-07	8.32221e-06	SH3 domain binding kinase 1
ENSCAFG00845001613	CCL28	106.225	1.68477	0.752551	0.186318	4.03906	5.36655e-05	0.00055698	C-C motif chemokine ligand 28
ENSCAFG00845013933	ADA	146.119	1.68329	0.751285	0.164154	4.5767	4.72376e-06	6.27424e-05	adenosine deaminase
ENSCAFG00845031098	GPC4	170.776	1.68316	0.751175	0.152257	4.93361	8.07225e-07	1.27234e-05	glypican 4
ENSCAFG00845018861	DSTN	3031.76	1.68277	0.750835	0.0481191	15.6037	6.87029e-55	1.62597e-52	destrin, actin depolymerizing factor
ENSCAFG00845012183	C15H4orf45	62.6331	1.67864	0.747294	0.246344	3.03354	0.00241702	0.014878	chromosome 15 C4orf45 homolog
ENSCAFG00845005076	AZIN2	344.913	1.67557	0.744654	0.107392	6.93398	4.09171e-12	1.26559e-10	antizyme inhibitor 2
ENSCAFG00845021891	TNIP3	85.5014	1.67016	0.739982	0.218203	3.39125	0.000695735	0.00515775	TNFAIP3 interacting protein 3
ENSCAFG00845021223	AQP3	87.3172	1.66716	0.737396	0.20615	3.57698	0.000347581	0.00287108	aquaporin 3
ENSCAFG00845008016	TNS4	3602.03	1.66684	0.73712	0.0543477	13.563	6.63282e-42	1.11403e-39	tensin 4
ENSCAFG00845018798	BTK	292.162	1.66276	0.733576	0.120492	6.08817	1.14205e-09	2.67851e-08	Bruton tyrosine kinase
ENSCAFG00845029189	TIMP4	171.807	1.66242	0.733286	0.152674	4.80295	1.56346e-06	2.31481e-05	TIMP metallopeptidase inhibitor 4
ENSCAFG00845017546	LRRC8C	213.283	1.66151	0.732496	0.140842	5.20085	1.98379e-07	3.40515e-06	leucine rich repeat containing 8 VRAC subunit C
ENSCAFG00845009183	VCL	22117.9	1.66091	0.731975	0.0300766	24.337	7.95933e-131	1.03604e-127	vinculin
ENSCAFG00845005619	SPRED3	429.545	1.66091	0.731971	0.094928	7.71081	1.25026e-14	4.7983e-13	sprouty related EVH1 domain containing 3
ENSCAFG00845006407	TEAD3	1066.38	1.6602	0.731356	0.0648397	11.2794	1.65785e-29	1.76161e-27	TEA domain transcription factor 3
ENSCAFG00845026582	THBS1	44337.7	1.66008	0.731253	0.0985898	7.41712	1.19693e-13	4.27827e-12	thrombospondin 1
ENSCAFG00845020552	LOC100856339	631.216	1.65793	0.72938	0.0841124	8.6715	4.26459e-18	2.02471e-16	phosphatidylinositol 3-kinase regulatory subunit gamma
ENSCAFG00845014461	DUSP26	202.235	1.65676	0.728366	0.137498	5.29727	1.17544e-07	2.08404e-06	dual specificity phosphatase 26
ENSCAFG00845029564	PPP1R3C	502.919	1.65634	0.728003	0.0900045	8.08852	6.03947e-16	2.49568e-14	protein phosphatase 1 regulatory subunit 3C
ENSCAFG00845010238	ST3GAL1	1537.19	1.65103	0.723364	0.0599028	12.0756	1.42091e-33	1.73396e-31	ST3 beta-galactoside alpha-2,3-sialyltransferase 1
ENSCAFG00845019541	ICOSLG	816.345	1.64691	0.71976	0.0820812	8.76888	1.80454e-18	8.89178e-17	inducible T cell costimulator ligand
ENSCAFG00845014478	ADM	535.49	1.64498	0.718068	0.101205	7.09519	1.29171e-12	4.24769e-11	adrenomedullin
ENSCAFG00845028621	TENM1	122.879	1.64272	0.71609	0.174856	4.09531	4.21603e-05	0.000447381	teneurin transmembrane protein 1
ENSCAFG00845004436	HSPB1	658.698	1.64138	0.714913	0.0928927	7.69611	1.40269e-14	5.34389e-13	heat shock protein family B (small) member 1
ENSCAFG00845015050	DYDC1	139.318	1.63464	0.70897	0.176337	4.02054	5.80656e-05	0.000599065	DPY30 domain containing 1
ENSCAFG00845006761	PROM2	143.785	1.6321	0.706728	0.186051	3.79857	0.000145535	0.00133564	prominin 2
ENSCAFG00845016176	IL13RA2	544.541	1.6291	0.704079	0.108876	6.46682	1.00085e-10	2.65421e-09	interleukin 13 receptor subunit alpha 2
ENSCAFG00845001294	CD38	178.233	1.62806	0.703154	0.149423	4.70579	2.52888e-06	3.55545e-05	CD38 molecule
ENSCAFG00845029116	PLK2	6249.42	1.6277	0.702837	0.0465669	15.0931	1.79878e-51	3.90235e-49	polo like kinase 2
ENSCAFG00845014710	ZNF704	279.654	1.62134	0.697186	0.115855	6.01776	1.76851e-09	4.04453e-08	zinc finger protein 704
ENSCAFG00845013026	SCUBE2	123.557	1.61855	0.694705	0.181086	3.83632	0.000124892	0.0011759	signal peptide, CUB domain and EGF like domain containing 2
ENSCAFG00845025319	RGS20	79.3419	1.61451	0.691097	0.217484	3.17769	0.00148455	0.00987024	regulator of G protein signaling 20
ENSCAFG00845009567	DBN1	11985.7	1.61204	0.688883	0.0351298	19.6097	1.27871e-85	6.05255e-83	drebrin 1
ENSCAFG00845028265	MAB21L3	330.647	1.60831	0.685547	0.132701	5.1661	2.3903e-07	4.06716e-06	mab-21 like 3
ENSCAFG00845010070	CCDC122	84.6301	1.60797	0.68524	0.208875	3.28063	0.00103577	0.00726806	coiled-coil domain containing 122
ENSCAFG00845017769	SPRY4	96.326	1.60698	0.68435	0.20268	3.37651	0.000734118	0.00541659	sprouty RTK signaling antagonist 4
ENSCAFG00845006489	SYNPO	2518.17	1.60674	0.68414	0.0466291	14.672	9.74983e-49	2.03057e-46	synaptopodin
ENSCAFG00845008006	WNT9A	376.906	1.60654	0.683953	0.107619	6.35531	2.08014e-10	5.37943e-09	Wnt family member 9A
ENSCAFG00845019715	LOC482987	972.486	1.60614	0.683601	0.0659537	10.3649	3.58301e-25	2.87008e-23	b(0,+)-type amino acid transporter 1-like
ENSCAFG00845021149	FER1L4	518.1	1.60548	0.683007	0.0927692	7.36243	1.80596e-13	6.35339e-12	fer-1 like family member 4
ENSCAFG00845008534	DDX60	958.866	1.60269	0.680497	0.0787706	8.63898	5.67196e-18	2.65258e-16	DExD/H-box helicase 60
ENSCAFG00845028351	LOC100683370	7005.06	1.60162	0.679529	0.0428035	15.8755	9.36063e-57	2.35828e-54	thymosin beta-4
ENSCAFG00845002932	SLC2A9	398.102	1.601	0.678975	0.106272	6.38905	1.66918e-10	4.34543e-09	solute carrier family 2 member 9
ENSCAFG00845028614	CHRD	62.8934	1.60047	0.678496	0.24653	2.75218	0.00591994	0.0309366	chordin
ENSCAFG00845026982	NR4A1	214.75	1.59855	0.676767	0.177006	3.82342	0.000131613	0.00123028	nuclear receptor subfamily 4 group A member 1
ENSCAFG00845028586	PPDPFL	215.784	1.59768	0.675978	0.131864	5.12632	2.95463e-07	4.93596e-06	pancreatic progenitor cell differentiation and proliferation factor like
ENSCAFG00845030702	LRRK2	495.725	1.59694	0.675309	0.0933726	7.23241	4.74501e-13	1.62537e-11	leucine rich repeat kinase 2
ENSCAFG00845008811	MYH9	74512.3	1.5968	0.675181	0.0312913	21.5773	2.9372e-103	1.76458e-100	myosin heavy chain 9
ENSCAFG00845023460	CCDC136	441.017	1.59245	0.671247	0.110303	6.08547	1.16152e-09	2.72008e-08	coiled-coil domain containing 136
ENSCAFG00845026984	SLC38A4	58.0209	1.5922	0.671018	0.247504	2.71115	0.0067051	0.0341152	solute carrier family 38 member 4
ENSCAFG00845016387	MDM2	10139.1	1.59203	0.67087	0.0302647	22.1667	7.19236e-109	5.10657e-106	MDM2 proto-oncogene
ENSCAFG00845002121	MMP14	295.265	1.59192	0.670768	0.137498	4.8784	1.06953e-06	1.63464e-05	matrix metallopeptidase 14
ENSCAFG00845020015	RAP2B	512.309	1.59178	0.670638	0.101809	6.58724	4.48082e-11	1.24538e-09	RAP2B, member of RAS oncogene family
ENSCAFG00845005425	PDE7B	1094.12	1.58603	0.665422	0.0643225	10.3451	4.4048e-25	3.49254e-23	phosphodiesterase 7B
ENSCAFG00845003553	BDKRB2	307.278	1.58394	0.663513	0.120574	5.50296	3.73456e-08	7.17974e-07	bradykinin receptor B2
ENSCAFG00845017224	CREB5	1982.94	1.58187	0.661628	0.0588484	11.2429	2.50983e-29	2.56233e-27	cAMP responsive element binding protein 5
ENSCAFG00845002736	SCN2B	506.837	1.58134	0.661144	0.0923576	7.15852	8.15535e-13	2.72776e-11	sodium voltage-gated channel beta subunit 2
ENSCAFG00845007730	ABCB4	1176.11	1.58099	0.660823	0.0661634	9.98774	1.72471e-23	1.24148e-21	ATP binding cassette subfamily B member 4
ENSCAFG00845017158	CCL20	162.551	1.57985	0.659791	0.173684	3.79881	0.000145395	0.00133514	C-C motif chemokine ligand 20
ENSCAFG00845021350	EDN1	9572.74	1.57983	0.65977	0.0372087	17.7316	2.39259e-70	7.78587e-68	endothelin 1
ENSCAFG00845002094	S100A4	741.018	1.57816	0.658246	0.0831905	7.91251	2.52254e-15	1.00773e-13	S100 calcium binding protein A4
ENSCAFG00845025666	SPINK6	952.296	1.57601	0.656277	0.0766016	8.56741	1.05837e-17	4.81976e-16	serine peptidase inhibitor Kazal type 6
ENSCAFG00845005073	DAPK1	1825.92	1.57506	0.655405	0.056486	11.603	3.98042e-31	4.47296e-29	death associated protein kinase 1
ENSCAFG00845009506	COL27A1	131.985	1.57356	0.654032	0.167037	3.9155	9.02183e-05	0.000881858	collagen type XXVII alpha 1 chain
ENSCAFG00845005769	IFGGB2	56.2918	1.5692	0.650026	0.254507	2.55406	0.0106476	0.0495282	interferon-inducible GTPase 1-like
ENSCAFG00845003418	ZP2	103.543	1.56798	0.648904	0.191253	3.39291	0.000691553	0.00513302	zona pellucida glycoprotein 2
ENSCAFG00845028851	SORD	67.4676	1.56794	0.648874	0.236992	2.73796	0.00618222	0.0320065	sorbitol dehydrogenase
ENSCAFG00845025082	DNAH2	140.111	1.56326	0.644562	0.167679	3.84401	0.000121039	0.00114445	dynein axonemal heavy chain 2
ENSCAFG00845003783	ACTN1	25946.5	1.56158	0.643007	0.031226	20.5921	3.23381e-94	1.7418e-91	actinin alpha 1
ENSCAFG00845025360	MEIS2	458.21	1.56126	0.642714	0.104539	6.14807	7.84307e-10	1.87914e-08	Meis homeobox 2
ENSCAFG00845027901	FLNA	76645.5	1.56115	0.642608	0.033704	19.0662	4.82074e-81	2.03513e-78	filamin A
ENSCAFG00845017921	CHN2	1162.53	1.56089	0.642371	0.0618661	10.3833	2.95534e-25	2.3795e-23	chimerin 2
ENSCAFG00845027982	B4GALNT3	1531.81	1.5601	0.641636	0.0589254	10.889	1.30125e-27	1.20269e-25	beta-1,4-N-acetyl-galactosaminyltransferase 3
ENSCAFG00845015510	HTR1D	124.077	1.55923	0.640836	0.174239	3.67792	0.000235145	0.00203264	5-hydroxytryptamine receptor 1D
ENSCAFG00845027063	MFSD4A	84.8445	1.55834	0.640014	0.211157	3.03098	0.00243762	0.0149727	major facilitator superfamily domain containing 4A
ENSCAFG00845028500	AADAT	91.0279	1.55826	0.639933	0.212086	3.01733	0.0025501	0.0155353	aminoadipate aminotransferase
ENSCAFG00845023051	BCL2L15	236.662	1.55696	0.638735	0.129575	4.92947	8.24521e-07	1.29829e-05	BCL2 like 15
ENSCAFG00845012044	FSTL4	319.528	1.55682	0.638603	0.114957	5.55516	2.7735e-08	5.41527e-07	follistatin like 4
ENSCAFG00845020341	COL4A2	6221.51	1.5551	0.637004	0.0357852	17.8008	6.97211e-71	2.34379e-68	collagen type IV alpha 2 chain
ENSCAFG00845008256	HSD11B2	70.5961	1.55171	0.63386	0.229969	2.75629	0.00584618	0.0306126	hydroxysteroid 11-beta dehydrogenase 2
ENSCAFG00845017286	INPP5F	10540.9	1.54779	0.630207	0.0336033	18.7543	1.78517e-78	7.33799e-76	inositol polyphosphate-5-phosphatase F
ENSCAFG00845010872	SPDYA	281.483	1.53743	0.620522	0.116758	5.31459	1.06897e-07	1.91045e-06	speedy/RINGO cell cycle regulator family member A
ENSCAFG00845013287	SPATA20	79.9443	1.53366	0.61698	0.22083	2.79391	0.00520748	0.0280582	spermatogenesis associated 20
ENSCAFG00845002906	PTGER4	322.665	1.53174	0.615174	0.112515	5.46751	4.5641e-08	8.67289e-07	prostaglandin E receptor 4
ENSCAFG00845010156	PDZK1	66.8468	1.53128	0.614737	0.238818	2.57408	0.0100508	0.0472301	PDZ domain containing 1
ENSCAFG00845002864	SLCO3A1	1132.46	1.52889	0.61248	0.0633234	9.67225	3.95585e-22	2.54282e-20	solute carrier organic anion transporter family member 3A1
ENSCAFG00845026781	ETV1	370.786	1.52637	0.610101	0.111769	5.45857	4.79981e-08	9.09821e-07	ETS variant transcription factor 1
ENSCAFG00845014498	A4GALT	144.039	1.52405	0.607908	0.183762	3.30813	0.000939211	0.00669757	alpha 1,4-galactosyltransferase
ENSCAFG00845017998	CLIC2	2963.36	1.52371	0.607587	0.0550112	11.0448	2.32336e-28	2.26818e-26	chloride intracellular channel 2
ENSCAFG00845026327	EFHD1	144.972	1.52296	0.606878	0.162472	3.73528	0.000187507	0.00167747	EF-hand domain family member D1
ENSCAFG00845019253	BTG2	2401.46	1.52029	0.604343	0.199552	3.0285	0.00245771	0.0150802	BTG anti-proliferation factor 2
ENSCAFG00845023363	PLEK	85.3702	1.51923	0.603337	0.206637	2.91979	0.00350272	0.0203771	pleckstrin
ENSCAFG00845013473	ACTB	48672.7	1.51884	0.602968	0.0306458	19.6754	3.50471e-86	1.76592e-83	actin beta
ENSCAFG00845002555	SLC8A2	79.3406	1.5177	0.601886	0.228945	2.62896	0.00856473	0.0417134	solute carrier family 8 member A2
ENSCAFG00845006058	LOC482194	256.962	1.51618	0.600441	0.139878	4.29261	1.76582e-05	0.000204464	alpha-fetoprotein-like
ENSCAFG00845019575	PLPPR2	540.499	1.51325	0.597654	0.0880134	6.79049	1.11753e-11	3.31859e-10	phospholipid phosphatase related 2
ENSCAFG00845023953	DUSP16	1121.92	1.51256	0.596994	0.0694215	8.59955	8.00268e-18	3.68737e-16	dual specificity phosphatase 16
ENSCAFG00845007282	SDC3	152.326	1.51153	0.596012	0.164771	3.6172	0.000297803	0.00250495	syndecan 3
ENSCAFG00845004258	IRF8	117.336	1.51032	0.594851	0.181867	3.2708	0.00107244	0.00750179	interferon regulatory factor 8
ENSCAFG00845030471	RAB8A	36702.8	1.50974	0.594302	0.0274601	21.6424	7.17121e-104	4.48057e-101	RAB8A, member RAS oncogene family
ENSCAFG00845024905	SLC10A6	2640.46	1.50852	0.593135	0.047736	12.4253	1.90437e-35	2.56433e-33	solute carrier family 10 member 6
ENSCAFG00845023902	CREBL2	1004.2	1.50807	0.592702	0.0669295	8.85563	8.32146e-19	4.27569e-17	cAMP responsive element binding protein like 2
ENSCAFG00845017146	EPHA4	87.6381	1.50748	0.592136	0.212001	2.79308	0.00522084	0.028106	EPH receptor A4
ENSCAFG00845010637	ACTG1	271018	1.50725	0.591915	0.0288252	20.5346	1.05623e-93	5.49942e-91	actin gamma 1
ENSCAFG00845018091	ARMH4	120.478	1.50702	0.591697	0.178201	3.3204	0.000898885	0.00647927	armadillo like helical domain containing 4
ENSCAFG00845028551	SCUBE3	189.571	1.50643	0.591135	0.145061	4.07507	4.60011e-05	0.000484843	signal peptide, CUB domain and EGF like domain containing 3
ENSCAFG00845016938	ZSCAN31	109.365	1.50623	0.590945	0.18372	3.21656	0.00129739	0.00883847	zinc finger and SCAN domain containing 31
ENSCAFG00845012831	EFNA2	150.384	1.50549	0.590229	0.158955	3.71318	0.000204671	0.00180818	ephrin A2
ENSCAFG00845019624	QPCT	449.595	1.50469	0.589467	0.0961726	6.12926	8.82905e-10	2.09589e-08	glutaminyl-peptide cyclotransferase
ENSCAFG00845005596	TRERF1	131.896	1.50094	0.585869	0.167234	3.50328	0.000459557	0.00364195	transcriptional regulating factor 1
ENSCAFG00845026430	DEPDC7	207.081	1.50008	0.585035	0.137592	4.25194	2.11927e-05	0.000239877	DEP domain containing 7

## Sheet: Table4_R218Q_UP
name	symbol	baseMean	FoldChange	log2FoldChange	lfcSE	stat	pvalue	padj	description
ENSCAFG00845029801	ACTA2	1834.07	601.542	9.23252	0.343228	26.8991	2.25001e-159	1.80192e-156	actin alpha 2, smooth muscle
ENSCAFG00845009991	CALD1	41.9986	122.764	6.93974	1.0509	6.60364	4.01186e-11	7.99229e-10	caldesmon 1
ENSCAFG00845008459	GP2	8.15685	85.94	6.42526	1.31207	4.89704	9.72912e-07	1.08066e-05	glycoprotein 2
ENSCAFG00845014240	CNN2	223.638	51.9503	5.69906	0.311535	18.2935	9.32609e-75	1.93995e-72	calponin 2
ENSCAFG00845012156	CAPN14	128.292	29.3301	4.87431	0.323666	15.0597	2.98213e-51	3.9804e-49	calpain 14
ENSCAFG00845020969	INPP5D	9.42272	26.5002	4.72793	1.15156	4.10568	4.03122e-05	0.000320914	inositol polyphosphate-5-phosphatase D
ENSCAFG00845007515	CEACAM20	22.9943	21.7012	4.4397	0.682574	6.50435	7.80285e-11	1.48784e-09	CEA cell adhesion molecule 20
ENSCAFG00845022487	DCX	7.47746	20.7416	4.37445	1.19638	3.65642	0.000255762	0.00167479	doublecortin
ENSCAFG00845010061	UNC45B	78.0969	15.4526	3.94978	0.330541	11.9494	6.53753e-33	4.73808e-31	unc-45 myosin chaperone B
ENSCAFG00845021008	CLCA2	10.3635	14.327	3.84066	0.878311	4.37278	1.22673e-05	0.000110261	chloride channel accessory 2
ENSCAFG00845022251	APOBEC3Z3	5.02472	13.4939	3.75424	1.24353	3.01903	0.00253586	0.0124146	apolipoprotein B mRNA editing enzyme, catalytic polypeptide-like 3Z3
ENSCAFG00845010363	PRUNE2	8.68425	12.05	3.59096	0.915285	3.92333	8.73341e-05	0.000643732	prune homolog 2 with BCH domain
ENSCAFG00845009439	TNR	6.5453	11.8694	3.56917	1.05243	3.39137	0.000695433	0.0040546	tenascin R
ENSCAFG00845023691	PRMT8	27.726	11.6921	3.54746	0.508335	6.97859	2.98166e-12	6.69806e-11	protein arginine methyltransferase 8
ENSCAFG00845000749	CNFN	10.6288	11.5282	3.5271	0.818363	4.30994	1.63296e-05	0.000142768	cornifelin
ENSCAFG00845026395	ENDOU	12.2946	10.9792	3.45671	0.756272	4.57072	4.8606e-06	4.71546e-05	endonuclease, poly(U) specific
ENSCAFG00845025918	MYL9	307.108	10.5278	3.39613	0.151636	22.3966	4.24381e-111	1.35946e-108	myosin light chain 9
ENSCAFG00845005444	CDSN	6.99651	9.57639	3.25948	0.961179	3.39113	0.000696049	0.00405552	corneodesmosin
ENSCAFG00845010145	PDLIM4	24.1392	8.74855	3.12904	0.523915	5.97243	2.33748e-09	3.77414e-08	PDZ and LIM domain 4
ENSCAFG00845017702	NTSR1	6.59964	8.67283	3.1165	0.966753	3.22368	0.00126554	0.00682266	neurotensin receptor 1
ENSCAFG00845013112	OLFM4	22.022	8.52614	3.09189	0.527216	5.86457	4.50302e-09	6.98208e-08	olfactomedin 4
ENSCAFG00845002672	CDH15	17.3046	8.44605	3.07828	0.599561	5.13422	2.8332e-07	3.43522e-06	cadherin 15
ENSCAFG00845019734	LAX1	4.57158	8.11785	3.0211	1.15566	2.61416	0.00894461	0.0359333	lymphocyte transmembrane adaptor 1
ENSCAFG00845011191	NXPH3	71.4525	7.86632	2.97569	0.288237	10.3238	5.50274e-25	2.76293e-23	neurexophilin 3
ENSCAFG00845027801	RAB7B	12.1868	7.85351	2.97334	0.695364	4.27594	1.90329e-05	0.000164075	RAB7B, member RAS oncogene family
ENSCAFG00845005247	FAT2	9.99302	7.66505	2.93829	0.762848	3.85174	0.00011728	0.000839357	FAT atypical cadherin 2
ENSCAFG00845006550	PRSS23	1093	7.49195	2.90534	0.0784156	37.0506	1.75932e-300	9.39301e-297	serine protease 23
ENSCAFG00845020626	PON1	8.3483	7.16391	2.84075	0.83393	3.40646	0.000658115	0.00385835	paraoxonase 1
ENSCAFG00845027906	PTPRE	6.75915	7.1519	2.83833	0.904474	3.13809	0.0017005	0.00881451	protein tyrosine phosphatase receptor type E
ENSCAFG00845008596	EDN2	74.5963	7.07039	2.82179	0.276033	10.2227	1.56979e-24	7.66563e-23	endothelin 2
ENSCAFG00845030375	CACNA1C	82.0622	6.84105	2.77422	0.258655	10.7256	7.72161e-27	4.2067e-25	calcium voltage-gated channel subunit alpha1 C
ENSCAFG00845005166	SPARC	18.2621	6.74885	2.75464	0.555789	4.95628	7.18569e-07	8.16844e-06	secreted protein acidic and cysteine rich
ENSCAFG00845001416	ACTA1	190.08	6.55015	2.71153	0.170994	15.8574	1.24863e-56	1.92301e-54	actin alpha 1, skeletal muscle
ENSCAFG00845010692	HTR4	15.3103	6.52513	2.70601	0.597301	4.53039	5.88751e-06	5.63323e-05	5-hydroxytryptamine receptor 4
ENSCAFG00845010023	SEMA4A	18.6348	6.4374	2.68648	0.540206	4.97306	6.59037e-07	7.56146e-06	semaphorin 4A
ENSCAFG00845001224	C1QTNF3	10.5986	6.04965	2.59685	0.6978	3.72148	0.000198056	0.0013365	C1q and TNF related 3
ENSCAFG00845007384	LAPTM5	10.7869	5.91336	2.56398	0.687469	3.72959	0.000191792	0.00130001	lysosomal protein transmembrane 5
ENSCAFG00845009487	GDPD4	95.177	5.86949	2.55324	0.239259	10.6714	1.38468e-26	7.44244e-25	glycerophosphodiester phosphodiesterase domain containing 4
ENSCAFG00845001775	LOC119876002	5.7283	5.84946	2.5483	0.944638	2.69765	0.00698308	0.0293719	caspase recruitment domain-containing protein 8-like
ENSCAFG00845026511	IVL	49.7244	5.60933	2.48783	0.319929	7.77617	7.47514e-15	2.10421e-13	involucrin
ENSCAFG00845000701	CXCL17	6.43866	5.54789	2.47194	0.884684	2.79415	0.00520365	0.0228975	C-X-C motif chemokine ligand 17
ENSCAFG00845009454	SEZ6	74.9667	5.5049	2.46072	0.260337	9.45203	3.32314e-21	1.38973e-19	seizure related 6 homolog
ENSCAFG00845006657	ME3	100.034	5.40815	2.43514	0.222199	10.9592	6.00002e-28	3.42001e-26	malic enzyme 3
ENSCAFG00845020820	MAB21L4	63.6459	5.39492	2.4316	0.276861	8.78274	1.59536e-18	5.66583e-17	mab-21 like 4
ENSCAFG00845022303	PSTPIP1	19.1071	5.27928	2.40034	0.512999	4.67903	2.88231e-06	2.90352e-05	proline-serine-threonine phosphatase interacting protein 1
ENSCAFG00845017812	P2RX1	45.5762	5.27477	2.39911	0.327706	7.32092	2.46271e-13	6.15369e-12	purinergic receptor P2X 1
ENSCAFG00845001461	TAGAP	6.00633	5.14963	2.36447	0.906167	2.60931	0.00907261	0.0363836	T cell activation RhoGTPase activating protein
ENSCAFG00845009399	FAM83A	7.90192	4.97103	2.31354	0.769643	3.006	0.00264713	0.0128951	family with sequence similarity 83 member A
ENSCAFG00845004948	FBLIM1	793.181	4.92356	2.2997	0.0876971	26.2232	1.44412e-151	9.63767e-149	filamin binding LIM protein 1
ENSCAFG00845028966	MAP7D2	742.869	4.90067	2.29298	0.0848685	27.018	9.07642e-161	8.0765e-158	MAP7 domain containing 2
ENSCAFG00845011070	SMPDL3B	16.6116	4.86345	2.28198	0.539785	4.22757	2.36229e-05	0.000198931	sphingomyelin phosphodiesterase acid like 3B
ENSCAFG00845000108	PINLYP	128.276	4.75647	2.24989	0.196374	11.4572	2.16442e-30	1.40354e-28	phospholipase A2 inhibitor and LY6/PLAUR domain containing
ENSCAFG00845026692	IQSEC3	41.7568	4.5782	2.19478	0.335298	6.54576	5.91942e-11	1.15342e-09	IQ motif and Sec7 domain ArfGEF 3
ENSCAFG00845010790	GCNT1	309.449	4.57398	2.19345	0.131389	16.6943	1.44245e-62	2.40665e-60	glucosaminyl (N-acetyl) transferase 1
ENSCAFG00845028346	ODAPH	452.592	4.56316	2.19003	0.113379	19.316	3.93834e-83	9.14208e-81	odontogenesis associated phosphoprotein
ENSCAFG00845003604	FXYD3	17.4132	4.49282	2.16762	0.524315	4.1342	3.56194e-05	0.000288092	FXYD domain containing ion transport regulator 3
ENSCAFG00845000607	SERPINE1	1336.8	4.46766	2.15952	0.18515	11.6636	1.95526e-31	1.31586e-29	serpin family E member 1
ENSCAFG00845013695	ADGRF2	16.7774	4.4524	2.15458	0.519582	4.14677	3.37207e-05	0.000274443	adhesion G protein-coupled receptor F2
ENSCAFG00845003627	TACR2	17.9974	4.38713	2.13328	0.517605	4.12144	3.76512e-05	0.000302437	tachykinin receptor 2
ENSCAFG00845006275	CXCL8	12.9523	4.37902	2.13061	0.590259	3.60961	0.000306656	0.00195998	C-X-C motif chemokine ligand 8
ENSCAFG00845020775	CRLF1	38.6349	4.22761	2.07984	0.345245	6.02425	1.69892e-09	2.77104e-08	cytokine receptor like factor 1
ENSCAFG00845006543	LOC119864478	44.9272	4.17436	2.06156	0.322816	6.38617	1.70096e-10	3.14236e-09	uncharacterized LOC119864478
ENSCAFG00845000830	ALPK2	45.6843	4.14971	2.05301	0.315113	6.51516	7.26122e-11	1.39118e-09	alpha kinase 2
ENSCAFG00845015973	BCAR3	476.011	4.12018	2.04271	0.109797	18.6044	2.96057e-77	6.40804e-75	BCAR3 adaptor protein, NSP family member
ENSCAFG00845025312	THEM5	16.2096	4.03093	2.01111	0.540495	3.72087	0.000198535	0.00133779	thioesterase superfamily member 5
ENSCAFG00845004214	FBXW10B	35.7202	4.00163	2.00059	0.35358	5.6581	1.53062e-08	2.21663e-07	F-box and WD repeat domain containing 10B
ENSCAFG00845014328	TRIM29	24.769	3.93712	1.97714	0.452474	4.36962	1.24461e-05	0.00011168	tripartite motif containing 29
ENSCAFG00845006605	HRH1	27.3938	3.93645	1.9769	0.417866	4.73093	2.23496e-06	2.29913e-05	histamine receptor H1
ENSCAFG00845002659	DOCK2	9.852	3.89415	1.96131	0.670881	2.92348	0.00346145	0.0162206	dedicator of cytokinesis 2
ENSCAFG00845025657	PLEKHA7	641.46	3.89274	1.96079	0.089281	21.962	6.65542e-107	2.05e-104	pleckstrin homology domain containing A7
ENSCAFG00845012374	EHD3	61.5917	3.88035	1.95619	0.275381	7.10356	1.21586e-12	2.84298e-11	EH domain containing 3
ENSCAFG00845002569	AXL	14.7764	3.85741	1.94763	0.538662	3.61569	0.000299553	0.00192071	AXL receptor tyrosine kinase
ENSCAFG00845010369	ZEB1	315.912	3.84012	1.94115	0.120094	16.1636	9.1082e-59	1.44442e-56	zinc finger E-box binding homeobox 1
ENSCAFG00845002163	SLC22A2	34.4149	3.71304	1.8926	0.399757	4.73438	2.19729e-06	2.26765e-05	solute carrier family 22 member 2
ENSCAFG00845001941	GHR	21.9945	3.67856	1.87914	0.448436	4.19043	2.78422e-05	0.000231181	growth hormone receptor
ENSCAFG00845027627	ALOXE3	17.8011	3.65877	1.87136	0.522854	3.57913	0.000344745	0.00217478	arachidonate lipoxygenase 3
ENSCAFG00845020403	TSPAN1	117.088	3.57027	1.83603	0.201263	9.12254	7.33822e-20	2.79848e-18	tetraspanin 1
ENSCAFG00845024872	KRT124	27.28	3.51097	1.81187	0.398257	4.5495	5.37737e-06	5.17915e-05	keratin 124
ENSCAFG00845011389	KCNMA1	21.2398	3.50947	1.81125	0.455525	3.97619	7.0029e-05	0.000529582	potassium calcium-activated channel subfamily M alpha 1
ENSCAFG00845019613	MEGF6	10.2837	3.47737	1.798	0.658538	2.73029	0.00632793	0.0270279	multiple EGF like domains 6
ENSCAFG00845023641	SLC34A3	56.4311	3.47491	1.79698	0.27651	6.49878	8.09766e-11	1.54038e-09	solute carrier family 34 member 3
ENSCAFG00845022460	NDNF	516.706	3.47293	1.79615	0.11341	15.8377	1.70839e-56	2.58145e-54	neuron derived neurotrophic factor
ENSCAFG00845027071	GPR87	155.659	3.46601	1.79327	0.16786	10.6832	1.22019e-26	6.60261e-25	G protein-coupled receptor 87
ENSCAFG00845024745	VDR	84.2317	3.44391	1.78405	0.227283	7.84947	4.1781e-15	1.19929e-13	vitamin D receptor
ENSCAFG00845029262	SEMA7A	1095.8	3.43755	1.78138	0.0732052	24.3341	8.55125e-131	3.9133e-128	semaphorin 7A
ENSCAFG00845017578	DRP2	17.5634	3.41205	1.77064	0.487534	3.63182	0.000281426	0.00182568	dystrophin related protein 2
ENSCAFG00845006612	PLAT	324.083	3.39681	1.76418	0.124967	14.1171	2.97907e-45	3.50851e-43	plasminogen activator, tissue type
ENSCAFG00845028465	PRKAG3	35.938	3.38815	1.7605	0.348877	5.04619	4.50711e-07	5.30422e-06	protein kinase AMP-activated non-catalytic subunit gamma 3
ENSCAFG00845029185	ACP3	22.6702	3.38465	1.75901	0.432923	4.06309	4.84272e-05	0.000378817	acid phosphatase 3
ENSCAFG00845013075	TMEM158	113.055	3.37536	1.75504	0.197875	8.86944	7.35139e-19	2.646e-17	transmembrane protein 158
ENSCAFG00845007414	IGSF23	276.831	3.36423	1.75028	0.133249	13.1354	2.0647e-39	1.95682e-37	immunoglobulin superfamily member 23
ENSCAFG00845010783	GNGT2	13.4171	3.31511	1.72906	0.575506	3.00441	0.00266097	0.0129476	G protein subunit gamma transducin 2
ENSCAFG00845028869	TGM2	127.256	3.30782	1.72588	0.183356	9.4127	4.83557e-21	1.99103e-19	transglutaminase 2
ENSCAFG00845000883	SPON2	20.8598	3.30141	1.72308	0.475521	3.62356	0.000290571	0.00187653	spondin 2
ENSCAFG00845003084	SERTAD4	655.94	3.21863	1.68645	0.0843013	20.005	4.98303e-89	1.22789e-86	SERTA domain containing 4
ENSCAFG00845030165	SIDT1	35.7819	3.2122	1.68356	0.362035	4.65027	3.31501e-06	3.30408e-05	SID1 transmembrane family member 1
ENSCAFG00845026304	H2AC5	23.621	3.21152	1.68326	0.431952	3.89686	9.7448e-05	0.0007085	H2A clustered histone 5
ENSCAFG00845014891	MAT1A	137.891	3.19449	1.67558	0.176136	9.51299	1.85263e-21	7.85017e-20	methionine adenosyltransferase 1A
ENSCAFG00845017655	PLCH2	11.8501	3.18102	1.66949	0.586318	2.84742	0.00440755	0.0198925	phospholipase C eta 2
ENSCAFG00845027079	FHL1	49.7122	3.1069	1.63548	0.287341	5.69176	1.25734e-08	1.83748e-07	four and a half LIM domains 1
ENSCAFG00845002436	SBSN	15.2715	3.09873	1.63168	0.522308	3.12398	0.00178425	0.00918029	suprabasin
ENSCAFG00845002359	KIF17	325.047	3.06231	1.61462	0.127485	12.6651	9.22496e-37	7.85937e-35	kinesin family member 17
ENSCAFG00845025202	TMEM88B	21.9563	3.04991	1.60877	0.44565	3.60993	0.000306277	0.00195834	transmembrane protein 88B
ENSCAFG00845018823	MMP24	14.1904	3.00771	1.58866	0.549997	2.8885	0.00387085	0.0177955	matrix metallopeptidase 24
ENSCAFG00845027103	P2RX7	223.018	3.00429	1.58702	0.143583	11.053	2.1201e-28	1.23482e-26	purinergic receptor P2X 7
ENSCAFG00845016791	ITGA5	97.3481	2.99146	1.58085	0.208385	7.58621	3.29396e-14	8.74947e-13	integrin subunit alpha 5
ENSCAFG00845029233	ANKRD1	4909.73	2.98109	1.57584	0.0568987	27.6955	7.90611e-169	7.91451e-166	ankyrin repeat domain 1
ENSCAFG00845022551	NPTXR	1158.41	2.97954	1.57509	0.0731952	21.519	1.03314e-102	2.90312e-100	neuronal pentraxin receptor
ENSCAFG00845020250	MGAM2	72.1397	2.97822	1.57445	0.246765	6.38035	1.76679e-10	3.25646e-09	maltase-glucoamylase 2 (putative)
ENSCAFG00845018410	ARHGEF4	150.472	2.97735	1.57403	0.181342	8.67991	3.96096e-18	1.37919e-16	Rho guanine nucleotide exchange factor 4
ENSCAFG00845022316	RSAD2	4810.08	2.91738	1.54467	0.13489	11.4513	2.31576e-30	1.48962e-28	radical S-adenosyl methionine domain containing 2
ENSCAFG00845017657	LOC484933	39.815	2.89843	1.53527	0.330309	4.64799	3.35191e-06	3.33256e-05	zinc finger protein 791
ENSCAFG00845030259	DUSP10	1248.76	2.89818	1.53515	0.0672379	22.8316	2.22705e-115	7.9268e-113	dual specificity phosphatase 10
ENSCAFG00845005961	CYP2J2	12.7765	2.89583	1.53398	0.564494	2.71744	0.00657898	0.0279585	cytochrome P450 family 2 subfamily J member 2
ENSCAFG00845004184	PRKCG	673.926	2.89551	1.53382	0.0847229	18.1039	2.96871e-73	5.87035e-71	protein kinase C gamma
ENSCAFG00845004580	VSIR	26.4429	2.87218	1.52215	0.389204	3.91093	9.19431e-05	0.000673059	V-set immunoregulatory receptor
ENSCAFG00845023234	GSG1	16.2175	2.86828	1.52018	0.495291	3.06928	0.00214578	0.0107437	germ cell associated 1
ENSCAFG00845004378	ZNF423	20.2982	2.85025	1.51109	0.455148	3.32	0.000900178	0.00507605	zinc finger protein 423
ENSCAFG00845021891	TNIP3	72.678	2.83383	1.50275	0.241773	6.21555	5.11455e-10	8.96277e-09	TNFAIP3 interacting protein 3
ENSCAFG00845014290	PPFIA4	119.773	2.82418	1.49783	0.184947	8.09873	5.55355e-16	1.72386e-14	PTPRF interacting protein alpha 4
ENSCAFG00845027992	EFNB2	429.447	2.817	1.49416	0.104816	14.2551	4.16537e-46	5.0163e-44	ephrin B2
ENSCAFG00845004136	NPTX2	85.6082	2.81668	1.494	0.228146	6.54842	5.815e-11	1.13446e-09	neuronal pentraxin 2
ENSCAFG00845020886	ADCYAP1R1	17.3958	2.80972	1.49043	0.493148	3.02227	0.00250889	0.0123191	ADCYAP receptor type I
ENSCAFG00845005378	PTGS2	8838.09	2.78083	1.47552	0.0850607	17.3466	2.09197e-67	3.85138e-65	prostaglandin-endoperoxide synthase 2
ENSCAFG00845023053	BGN	246.051	2.77095	1.47038	0.1333	11.0306	2.72048e-28	1.57307e-26	biglycan
ENSCAFG00845029783	B3GALT5	163.567	2.7605	1.46493	0.160824	9.10891	8.32135e-20	3.15837e-18	beta-1,3-galactosyltransferase 5
ENSCAFG00845004269	BNC1	33.6474	2.73911	1.45371	0.354515	4.10055	4.12166e-05	0.000327464	basonuclin 1
ENSCAFG00845025560	CXCR4	15.6418	2.67728	1.42077	0.534136	2.65994	0.00781555	0.0322135	C-X-C motif chemokine receptor 4
ENSCAFG00845029967	PER2	33.5458	2.67435	1.41919	0.345493	4.10772	3.99587e-05	0.000318734	period circadian regulator 2
ENSCAFG00845015649	LOC102151182	32.9137	2.67296	1.41844	0.353496	4.0126	6.00549e-05	0.000461564	uncharacterized LOC102151182
ENSCAFG00845015623	SH2D4B	19.6342	2.65169	1.40691	0.456061	3.08493	0.00203601	0.0102711	SH2 domain containing 4B
ENSCAFG00845011807	MTSS1	231.289	2.6467	1.40419	0.134469	10.4425	1.58585e-25	8.19373e-24	MTSS I-BAR domain containing 1
ENSCAFG00845010356	IL18RAP	65.6833	2.63578	1.39823	0.27122	5.15533	2.53191e-07	3.09333e-06	interleukin 18 receptor accessory protein
ENSCAFG00845016749	AFF3	102.469	2.62867	1.39433	0.198244	7.03342	2.01529e-12	4.5916e-11	ALF transcription elongation factor 3
ENSCAFG00845013276	CAPN8	16.5491	2.59764	1.3772	0.491576	2.8016	0.00508492	0.0224738	calpain 8
ENSCAFG00845010866	SYTL1	483.475	2.59759	1.37717	0.102387	13.4507	3.04982e-41	3.15155e-39	synaptotagmin like 1
ENSCAFG00845003448	DSCAML1	206.414	2.58883	1.3723	0.144444	9.50058	2.08714e-21	8.82048e-20	DS cell adhesion molecule like 1
ENSCAFG00845002680	SDR42E2	19.1815	2.58668	1.3711	0.460016	2.98055	0.00287734	0.0138522	short chain dehydrogenase/reductase family 42E, member 2
ENSCAFG00845009606	CDKN1A	10980.8	2.58471	1.37	0.0386929	35.407	1.33075e-274	5.32865e-271	cyclin dependent kinase inhibitor 1A
ENSCAFG00845023493	TSPAN5	28.0855	2.5673	1.36025	0.376547	3.61243	0.000303336	0.00194108	tetraspanin 5
ENSCAFG00845030164	DOCK4	1709.13	2.56567	1.35934	0.0558561	24.3364	8.0771e-131	3.80503e-128	dedicator of cytokinesis 4
ENSCAFG00845007972	ABCB1	7630.86	2.55739	1.35467	0.0408336	33.1754	2.43825e-241	6.88876e-238	ATP binding cassette subfamily B member 1
ENSCAFG00845018632	INHBA	1144.31	2.55506	1.35336	0.0694161	19.4963	1.17984e-84	2.82052e-82	inhibin subunit beta A
ENSCAFG00845012424	XDH	52.2128	2.54398	1.34708	0.278993	4.82839	1.37644e-06	1.48277e-05	xanthine dehydrogenase
ENSCAFG00845024762	GLDC	41.3381	2.53697	1.3431	0.317033	4.23648	2.27052e-05	0.000191606	glycine decarboxylase
ENSCAFG00845015564	NR2F1	73.2888	2.52956	1.33888	0.232443	5.76005	8.40886e-09	1.25522e-07	nuclear receptor subfamily 2 group F member 1
ENSCAFG00845004238	SMOC1	35.0703	2.5233	1.33531	0.333667	4.00194	6.28264e-05	0.000480789	SPARC related modular calcium binding 1
ENSCAFG00845003621	NLRC5	55.6341	2.51515	1.33064	0.281317	4.73006	2.24457e-06	2.30752e-05	NLR family CARD domain containing 5
ENSCAFG00845009737	PDE2A	62.9993	2.50552	1.32511	0.253446	5.22837	1.7101e-07	2.15505e-06	phosphodiesterase 2A
ENSCAFG00845011726	DSC3	2477.01	2.50268	1.32347	0.0499153	26.5144	6.61481e-155	5.04521e-152	desmocollin 3
ENSCAFG00845018958	LOC100855552	421.97	2.47166	1.30548	0.0983769	13.2702	3.44716e-40	3.36665e-38	creatine kinase B-type
ENSCAFG00845009083	CCL5	34.2513	2.47047	1.30479	0.349267	3.73578	0.000187132	0.00127291	C-C motif chemokine ligand 5
ENSCAFG00845012429	CRYBG2	491.15	2.46513	1.30167	0.0933913	13.9378	3.73462e-44	4.30341e-42	crystallin beta-gamma domain containing 2
ENSCAFG00845019494	COL4A6	46.0166	2.44824	1.29175	0.307965	4.19446	2.73526e-05	0.000227403	collagen type IV alpha 6 chain
ENSCAFG00845028532	AXIN2	55.1429	2.43342	1.28299	0.281269	4.56142	5.08081e-06	4.91718e-05	axin 2
ENSCAFG00845003418	ZP2	89.9037	2.41121	1.26976	0.212708	5.96948	2.3801e-09	3.83907e-08	zona pellucida glycoprotein 2
ENSCAFG00845026982	NR4A1	188.56	2.4078	1.26771	0.355272	3.56829	0.000359315	0.00225781	nuclear receptor subfamily 4 group A member 1
ENSCAFG00845025408	IGDCC4	286.376	2.39526	1.26018	0.128755	9.78744	1.27481e-22	5.67183e-21	immunoglobulin superfamily DCC subclass member 4
ENSCAFG00845014588	HAPLN4	75.3286	2.38325	1.25293	0.234976	5.33215	9.70581e-08	1.26904e-06	hyaluronan and proteoglycan link protein 4
ENSCAFG00845005746	COL16A1	79.1952	2.38165	1.25196	0.22255	5.62555	1.84918e-08	2.6445e-07	collagen type XVI alpha 1 chain
ENSCAFG00845017120	RIPPLY1	58.843	2.37784	1.24965	0.270397	4.62154	3.80894e-06	3.75433e-05	ripply transcriptional repressor 1
ENSCAFG00845008551	HIVEP3	388.216	2.36155	1.23974	0.10384	11.9389	7.41873e-33	5.32851e-31	HIVEP zinc finger 3
ENSCAFG00845008407	RUNDC3B	437.447	2.35497	1.23571	0.104286	11.8492	2.17229e-32	1.52603e-30	RUN domain containing 3B
ENSCAFG00845017070	DNAH5	320.802	2.35383	1.23501	0.111925	11.0343	2.60975e-28	1.5145e-26	dynein axonemal heavy chain 5
ENSCAFG00845007898	NR4A3	17.1818	2.33609	1.2241	0.486824	2.51446	0.0119216	0.045645	nuclear receptor subfamily 4 group A member 3
ENSCAFG00845002736	SCN2B	445.939	2.318	1.21288	0.100662	12.0491	1.96184e-33	1.43483e-31	sodium voltage-gated channel beta subunit 2
ENSCAFG00845014757	F3	16185	2.30971	1.20771	0.0364057	33.1737	2.58054e-241	6.88876e-238	coagulation factor III, tissue factor
ENSCAFG00845018127	GBP5	148.813	2.30965	1.20767	0.197546	6.11338	9.75431e-10	1.65328e-08	guanylate binding protein 5
ENSCAFG00845026225	KRT81	50.8163	2.30443	1.20441	0.278882	4.31871	1.56941e-05	0.000137588	keratin 81
ENSCAFG00845029213	GAPT	124.804	2.30232	1.20309	0.18174	6.61986	3.59551e-11	7.2167e-10	GRB2 binding adaptor protein, transmembrane
ENSCAFG00845014540	ZCCHC24	47.2428	2.2989	1.20094	0.288736	4.15931	3.19207e-05	0.000261521	zinc finger CCHC-type containing 24
ENSCAFG00845014767	GALNT6	331.705	2.29759	1.20012	0.116845	10.2711	9.51498e-25	4.71831e-23	polypeptide N-acetylgalactosaminyltransferase 6
ENSCAFG00845026673	SHANK3	29.7977	2.29122	1.19611	0.367881	3.25136	0.00114852	0.00625498	SH3 and multiple ankyrin repeat domains 3
ENSCAFG00845026822	SLC6A12	17.0863	2.27275	1.18444	0.47772	2.47936	0.0131618	0.0494982	solute carrier family 6 member 12
ENSCAFG00845000482	CASP12	29.9688	2.26288	1.17816	0.35912	3.28068	0.00103557	0.00572156	caspase 12
ENSCAFG00845030104	MX2	2120.81	2.25213	1.17129	0.199085	5.88338	4.0198e-09	6.28761e-08	MX dynamin like GTPase 2
ENSCAFG00845007611	TMPRSS6	21.1547	2.24722	1.16814	0.431165	2.70926	0.00674339	0.028485	transmembrane serine protease 6
ENSCAFG00845010970	ITGAX	46.4058	2.23962	1.16325	0.285133	4.07968	4.50969e-05	0.000355821	integrin subunit alpha X
ENSCAFG00845001675	SYNM	642.212	2.2194	1.15017	0.0828869	13.8763	8.81252e-44	9.80209e-42	synemin
ENSCAFG00845007699	PTPRU	93.8782	2.21807	1.14931	0.210986	5.44731	5.11359e-08	6.90593e-07	protein tyrosine phosphatase receptor type U
ENSCAFG00845018768	PROCR	111.29	2.20745	1.14238	0.185829	6.1475	7.87148e-10	1.34268e-08	protein C receptor
ENSCAFG00845021051	GRAP2	39.8839	2.19427	1.13374	0.327977	3.45676	0.000546704	0.00328084	GRB2 related adaptor protein 2
ENSCAFG00845011775	PDGFRA	54.9355	2.19348	1.13322	0.265311	4.27128	1.94352e-05	0.000167182	platelet derived growth factor receptor alpha
ENSCAFG00845016606	GDF6	699.038	2.18205	1.12568	0.0788137	14.2828	2.79969e-46	3.4231e-44	growth differentiation factor 6
ENSCAFG00845002312	SH2D5	2537.7	2.16919	1.11716	0.0474612	23.5383	1.65463e-122	6.79544e-120	SH2 domain containing 5
ENSCAFG00845003745	NREP	96.0276	2.16837	1.11661	0.213486	5.23038	1.69162e-07	2.1368e-06	neuronal regeneration related protein
ENSCAFG00845030290	CRTAC1	22.2384	2.16555	1.11473	0.412338	2.70344	0.00686248	0.0289177	cartilage acidic protein 1
ENSCAFG00845028533	SNAI2	843.412	2.16165	1.11213	0.0753857	14.7526	2.96235e-49	3.73605e-47	snail family transcriptional repressor 2
ENSCAFG00845011687	BAMBI	132.44	2.1589	1.1103	0.174614	6.35858	2.03631e-10	3.7275e-09	BMP and activin membrane bound inhibitor
ENSCAFG00845019687	CDC42EP3	7879.94	2.15236	1.10592	0.0358491	30.8493	5.71994e-209	1.01796e-205	CDC42 effector protein 3
ENSCAFG00845029818	RIMBP2	178.68	2.14962	1.10408	0.164501	6.71171	1.92359e-11	3.95509e-10	RIMS binding protein 2
ENSCAFG00845028621	TENM1	112.52	2.14324	1.09979	0.185685	5.9229	3.1632e-09	5.0263e-08	teneurin transmembrane protein 1
ENSCAFG00845017732	FILIP1L	859.976	2.13598	1.0949	0.0810035	13.5167	1.24716e-41	1.32289e-39	filamin A interacting protein 1 like
ENSCAFG00845021918	DAPK2	64.8543	2.13591	1.09485	0.25528	4.28882	1.79628e-05	0.000155519	death associated protein kinase 2
ENSCAFG00845021027	DHRS9	205.924	2.13579	1.09477	0.140734	7.77903	7.3081e-15	2.06398e-13	dehydrogenase/reductase 9
ENSCAFG00845020774	ABCA12	78.9682	2.11033	1.07747	0.234996	4.58505	4.53867e-06	4.41652e-05	ATP binding cassette subfamily A member 12
ENSCAFG00845017146	EPHA4	78.0871	2.09978	1.07024	0.219287	4.88054	1.05796e-06	1.16462e-05	EPH receptor A4
ENSCAFG00845021413	ITGB7	25.4841	2.09727	1.06852	0.383979	2.78274	0.00539017	0.0235822	integrin subunit beta 7
ENSCAFG00845001939	LOC488947	101.102	2.09029	1.0637	0.202754	5.24627	1.55213e-07	1.97462e-06	interferon-induced protein with tetratricopeptide repeats 1
ENSCAFG00845000761	MMP13	128.137	2.08017	1.0567	0.222142	4.75687	1.96615e-06	2.05025e-05	matrix metallopeptidase 13
ENSCAFG00845017546	LRRC8C	198.377	2.07874	1.05571	0.145247	7.26835	3.63892e-13	8.95308e-12	leucine rich repeat containing 8 VRAC subunit C
ENSCAFG00845024969	CDC42EP2	145.108	2.06914	1.04903	0.166187	6.31235	2.74829e-10	4.96273e-09	CDC42 effector protein 2
ENSCAFG00845016236	TP53INP1	267.93	2.05961	1.04237	0.138785	7.51065	5.88337e-14	1.52977e-12	tumor protein p53 inducible nuclear protein 1
ENSCAFG00845003692	ZNF469	42.0382	2.05625	1.04002	0.297554	3.49522	0.000473672	0.00289045	zinc finger protein 469
ENSCAFG00845013732	ADGRF4	78.3402	2.04548	1.03244	0.223608	4.61718	3.88988e-06	3.82469e-05	adhesion G protein-coupled receptor F4
ENSCAFG00845019592	CYP26B1	65.9853	2.03136	1.02245	0.254029	4.02492	5.69944e-05	0.000439518	cytochrome P450 family 26 subfamily B member 1
ENSCAFG00845010998	TIMP3	69391.3	2.02488	1.01784	0.0268229	37.9466	0	0	TIMP metallopeptidase inhibitor 3
ENSCAFG00845004297	CARMIL3	25.0586	2.01623	1.01166	0.389547	2.59702	0.00940353	0.0374687	capping protein regulator and myosin 1 linker 3
ENSCAFG00845028614	CHRD	58.1384	2.01279	1.0092	0.259618	3.88724	0.00010139	0.000734497	chordin
ENSCAFG00845013882	PITX1	49.4678	1.9983	0.998772	0.273358	3.65371	0.000258479	0.00169051	paired like homeodomain 1
ENSCAFG00845021223	AQP3	82.1835	1.99641	0.997405	0.220592	4.5215	6.14033e-06	5.84719e-05	aquaporin 3
ENSCAFG00845029798	VWF	55.6245	1.98787	0.991221	0.261865	3.78524	0.000153563	0.00106477	von Willebrand factor
ENSCAFG00845019538	RALA	10601	1.98175	0.986777	0.0324909	30.3708	1.33342e-202	2.13573e-199	RAS like proto-oncogene A
ENSCAFG00845008674	ADAMTS2	263.197	1.97901	0.984776	0.125726	7.83272	4.77407e-15	1.36304e-13	ADAM metallopeptidase with thrombospondin type 1 motif 2
ENSCAFG00845001112	ALDH1A3	51.7764	1.97568	0.982349	0.280823	3.49811	0.000468575	0.00286566	aldehyde dehydrogenase 1 family member A3
ENSCAFG00845010397	PLB1	33.0739	1.96951	0.977839	0.33473	2.92127	0.00348604	0.016312	phospholipase B1
ENSCAFG00845005528	ADAMTS7	49.144	1.96709	0.976061	0.299747	3.25629	0.00112879	0.00616008	ADAM metallopeptidase with thrombospondin type 1 motif 7
ENSCAFG00845010815	PTAFR	53.3947	1.96672	0.975793	0.263077	3.70915	0.000207956	0.00139016	platelet activating factor receptor
ENSCAFG00845008689	ILK	4230.19	1.96341	0.973365	0.0423105	23.0053	4.12723e-117	1.57395e-114	integrin linked kinase
ENSCAFG00845022086	UNC5C	133.414	1.96044	0.97118	0.167999	5.78086	7.432e-09	1.12406e-07	unc-5 netrin receptor C
ENSCAFG00845029008	EEPD1	42.7161	1.95242	0.965263	0.330096	2.92419	0.00345359	0.0161885	endonuclease/exonuclease/phosphatase family domain containing 1
ENSCAFG00845025456	PALLD	2036.12	1.94882	0.962604	0.0522919	18.4083	1.12779e-75	2.37681e-73	palladin, cytoskeletal associated protein
ENSCAFG00845017561	CSRP1	11893.8	1.94666	0.961003	0.0404069	23.7832	4.98881e-125	2.15962e-122	cysteine and glycine rich protein 1
ENSCAFG00845027891	CTSE	140.41	1.93673	0.953624	0.167196	5.70363	1.17282e-08	1.72024e-07	cathepsin E
ENSCAFG00845017642	LOC100686502	57.6154	1.93619	0.953222	0.252454	3.77583	0.000159479	0.00110102	creatine kinase B-type-like
ENSCAFG00845031100	GPC3	49.4572	1.93527	0.952536	0.292386	3.2578	0.0011228	0.00613304	glypican 3
ENSCAFG00845022022	PLSCR3	880.045	1.93517	0.952463	0.0766446	12.427	1.86468e-35	1.47126e-33	phospholipid scramblase 3
ENSCAFG00845025082	DNAH2	130.275	1.93396	0.951556	0.184999	5.14356	2.69579e-07	3.27854e-06	dynein axonemal heavy chain 2
ENSCAFG00845007730	ABCB4	1099.39	1.92906	0.947898	0.0669697	14.1541	1.76099e-45	2.10491e-43	ATP binding cassette subfamily B member 4
ENSCAFG00845004169	DHRS2	3329.99	1.92682	0.946222	0.0495478	19.0972	2.66536e-81	6.09873e-79	dehydrogenase/reductase 2
ENSCAFG00845018797	COL4A1	8278.58	1.92427	0.944314	0.0358087	26.3711	2.94208e-153	2.14197e-150	collagen type IV alpha 1 chain
ENSCAFG00845015213	LOC608975	42.3677	1.9239	0.944034	0.308467	3.0604	0.00221039	0.0110499	trem-like transcript 4 protein
ENSCAFG00845017119	LOC111097369	36.2684	1.9092	0.932971	0.334904	2.78579	0.00533975	0.023368	uncharacterized LOC111097369
ENSCAFG00845022595	LRRC43	229.088	1.90905	0.932856	0.142637	6.54008	6.14861e-11	1.1947e-09	leucine rich repeat containing 43
ENSCAFG00845002371	CSF1	459.154	1.90188	0.927429	0.09369	9.89891	4.20846e-23	1.90415e-21	colony stimulating factor 1
ENSCAFG00845024144	TSPAN9	5131.12	1.90171	0.927295	0.0369854	25.0719	1.00728e-138	5.56329e-136	tetraspanin 9
ENSCAFG00845028867	SPSB1	146.436	1.90089	0.926676	0.164367	5.63786	1.72172e-08	2.47103e-07	splA/ryanodine receptor domain and SOCS box containing 1
ENSCAFG00845008589	SORCS2	38.9565	1.8896	0.918082	0.323788	2.83544	0.00457623	0.0205718	sortilin related VPS10 domain containing receptor 2
ENSCAFG00845003686	SBK1	155.607	1.88789	0.916771	0.155502	5.89556	3.73417e-09	5.89263e-08	SH3 domain binding kinase 1
ENSCAFG00845022277	CMPK2	5537.71	1.88604	0.915359	0.0908195	10.0789	6.84979e-24	3.21739e-22	cytidine/uridine monophosphate kinase 2
ENSCAFG00845015450	FRMD4A	250.808	1.88424	0.913982	0.140292	6.51487	7.27507e-11	1.39217e-09	FERM domain containing 4A
ENSCAFG00845023363	PLEK	79.1236	1.88327	0.913243	0.220544	4.14087	3.45997e-05	0.000280884	pleckstrin
ENSCAFG00845027702	EPAS1	822.442	1.8815	0.911883	0.0732621	12.4469	1.45449e-35	1.1533e-33	endothelial PAS domain protein 1
ENSCAFG00845007443	ELFN1	35.5358	1.87939	0.910266	0.323999	2.80947	0.00496228	0.0220108	extracellular leucine rich repeat and fibronectin type III domain containing 1
ENSCAFG00845024910	MYLK	104.216	1.87652	0.908056	0.204431	4.44187	8.91815e-06	8.24247e-05	myosin light chain kinase
ENSCAFG00845001017	TUBB3	32.8196	1.87352	0.905749	0.338151	2.67853	0.00739461	0.0307715	tubulin beta 3 class III
ENSCAFG00845018798	BTK	280.491	1.87275	0.90516	0.123696	7.31761	2.52422e-13	6.29758e-12	Bruton tyrosine kinase
ENSCAFG00845027500	CACNG4	31.568	1.86657	0.900393	0.344515	2.61351	0.00896172	0.0359929	calcium voltage-gated channel auxiliary subunit gamma 4
ENSCAFG00845027901	FLNA	72240.4	1.86427	0.898607	0.0381272	23.5687	8.08282e-123	3.40691e-120	filamin A
ENSCAFG00845025916	SNAI1	94.6596	1.85878	0.894359	0.208953	4.28018	1.86741e-05	0.000161241	snail family transcriptional repressor 1
ENSCAFG00845019471	ATP2B4	3008.33	1.85603	0.892216	0.0453306	19.6824	3.05019e-86	7.40225e-84	ATPase plasma membrane Ca2+ transporting 4
ENSCAFG00845013473	ACTB	45644.6	1.83412	0.875086	0.0312722	27.9829	2.62519e-172	3.23443e-169	actin beta
ENSCAFG00845012183	C15H4orf45	61.2515	1.83314	0.874317	0.25645	3.4093	0.000651291	0.00382488	chromosome 15 C4orf45 homolog
ENSCAFG00845020015	RAP2B	488.719	1.83262	0.873911	0.106733	8.18786	2.6591e-16	8.48423e-15	RAP2B, member of RAS oncogene family
ENSCAFG00845010637	ACTG1	254164	1.81783	0.862215	0.0334962	25.7407	4.09864e-146	2.62592e-143	actin gamma 1
ENSCAFG00845008016	TNS4	3510.99	1.81717	0.861694	0.047247	18.2381	2.57313e-74	5.21694e-72	tensin 4
ENSCAFG00845012888	DNM3	151.131	1.81582	0.860623	0.162074	5.31007	1.09584e-07	1.42468e-06	dynamin 3
ENSCAFG00845029513	WNT5B	138.37	1.81485	0.859848	0.175184	4.90826	9.18866e-07	1.02347e-05	Wnt family member 5B
ENSCAFG00845007282	SDC3	143.615	1.80965	0.855711	0.163848	5.22259	1.7644e-07	2.21651e-06	syndecan 3
ENSCAFG00845009567	DBN1	11566.9	1.80586	0.852684	0.0331628	25.7121	8.56957e-146	5.27918e-143	drebrin 1
ENSCAFG00845020340	AKAP17B	61.4975	1.80573	0.852584	0.250276	3.40657	0.000657841	0.00385816	A-kinase anchoring protein 17B
ENSCAFG00845015025	SLC4A11	294.447	1.80568	0.852539	0.118841	7.1738	7.29418e-13	1.74115e-11	solute carrier family 4 member 11
ENSCAFG00845001608	CTBS	7088.03	1.80217	0.849735	0.0371961	22.8448	1.64799e-115	5.99906e-113	chitobiase
ENSCAFG00845017942	FGF1	184.76	1.80198	0.849584	0.152822	5.55931	2.70845e-08	3.79207e-07	fibroblast growth factor 1
ENSCAFG00845008811	MYH9	71712.1	1.80129	0.849029	0.0304934	27.8431	1.30677e-170	1.39537e-167	myosin heavy chain 9
ENSCAFG00845024743	ESYT3	702.843	1.79672	0.845366	0.0796158	10.6181	2.45586e-26	1.30683e-24	extended synaptotagmin 3
ENSCAFG00845004298	PALD1	39.5543	1.79632	0.845047	0.337	2.50755	0.012157	0.0463395	phosphatase domain containing paladin 1
ENSCAFG00845027303	ALOX15B	193.072	1.79507	0.844044	0.146217	5.77254	7.8086e-09	1.1788e-07	arachidonate 15-lipoxygenase type B
ENSCAFG00845011375	CCL2	49.2581	1.79325	0.842575	0.277223	3.03934	0.00237094	0.0117425	C-C motif chemokine ligand 2
ENSCAFG00845024602	SNAP25	40.9804	1.79144	0.841121	0.320683	2.6229	0.00871839	0.0352277	synaptosome associated protein 25
ENSCAFG00845020341	COL4A2	5938.49	1.79072	0.840537	0.0361152	23.2738	8.17812e-120	3.27472e-117	collagen type IV alpha 2 chain
ENSCAFG00845030702	LRRK2	477.753	1.78945	0.839517	0.0938002	8.95005	3.55313e-19	1.3113e-17	leucine rich repeat kinase 2
ENSCAFG00845020904	LIMS2	581.94	1.78772	0.838117	0.0889195	9.42558	4.27752e-21	1.77495e-19	LIM zinc finger domain containing 2
ENSCAFG00845023448	IL17RD	389.348	1.78627	0.836948	0.101824	8.21958	2.04223e-16	6.5552e-15	interleukin 17 receptor D
ENSCAFG00845029071	CD101	308.107	1.77561	0.828314	0.117289	7.06217	1.63921e-12	3.77774e-11	CD101 molecule
ENSCAFG00845008806	LOC482174	39.1732	1.77532	0.828078	0.305817	2.70776	0.00677391	0.0285897	transmembrane protease serine 11F
ENSCAFG00845005515	PCDH7	55.3761	1.77467	0.82755	0.263113	3.14523	0.00165959	0.00864748	protocadherin 7
ENSCAFG00845006489	SYNPO	2444.56	1.77036	0.82404	0.0478941	17.2055	2.41655e-66	4.30066e-64	synaptopodin
ENSCAFG00845028351	LOC100683370	6796.2	1.76567	0.820216	0.0442657	18.5294	1.19675e-76	2.55579e-74	thymosin beta-4
ENSCAFG00845031075	TBXAS1	60.1679	1.76506	0.819718	0.247602	3.31063	0.000930869	0.00521684	thromboxane A synthase 1
ENSCAFG00845009682	EXO5	1928.28	1.76404	0.818883	0.0532803	15.3693	2.62909e-53	3.75983e-51	exonuclease 5
ENSCAFG00845001168	SULT2B1	55.0146	1.75951	0.815173	0.266082	3.06361	0.00218682	0.0109423	sulfotransferase family 2B member 1
ENSCAFG00845000194	CAMK1D	148.859	1.75858	0.814413	0.168673	4.82836	1.37658e-06	1.48277e-05	calcium/calmodulin dependent protein kinase ID
ENSCAFG00845010273	TNNT3	72.8767	1.75804	0.813965	0.224999	3.61763	0.000297308	0.00191014	troponin T3, fast skeletal type
ENSCAFG00845008534	DDX60	933.57	1.75561	0.811975	0.0828538	9.8001	1.12477e-22	5.03226e-21	DExD/H-box helicase 60
ENSCAFG00845012831	EFNA2	143.326	1.75425	0.810853	0.167299	4.84674	1.25506e-06	1.36565e-05	ephrin A2
ENSCAFG00845018285	LOC119864464	509.623	1.75048	0.807749	0.0904045	8.93483	4.07799e-19	1.49126e-17	heterogeneous nuclear ribonucleoprotein A1-like
ENSCAFG00845005076	AZIN2	342.531	1.74644	0.804418	0.112225	7.16789	7.61614e-13	1.80991e-11	antizyme inhibitor 2
ENSCAFG00845014295	SRCIN1	59.9055	1.74608	0.804121	0.261132	3.07937	0.00207442	0.0104344	SRC kinase signaling inhibitor 1
ENSCAFG00845028975	IHH	109.544	1.7406	0.799583	0.186109	4.29632	1.73655e-05	0.000150837	Indian hedgehog signaling molecule
ENSCAFG00845009210	STARD10	40.4073	1.73881	0.798103	0.31526	2.53157	0.0113553	0.0438259	StAR related lipid transfer domain containing 10
ENSCAFG00845011780	LBH	101.432	1.73144	0.791972	0.194818	4.0652	4.79921e-05	0.000376019	LBH regulator of WNT signaling pathway
ENSCAFG00845002121	MMP14	288.104	1.72919	0.790098	0.137321	5.75364	8.73433e-09	1.30017e-07	matrix metallopeptidase 14
ENSCAFG00845014461	DUSP26	200.539	1.72402	0.785777	0.143218	5.4866	4.09755e-08	5.59033e-07	dual specificity phosphatase 26
ENSCAFG00845025666	SPINK6	925.49	1.72063	0.782937	0.151361	5.17265	2.30798e-07	2.84142e-06	serine peptidase inhibitor Kazal type 6
ENSCAFG00845003783	ACTN1	25174.2	1.71945	0.781945	0.0351787	22.2278	1.84879e-109	5.80628e-107	actinin alpha 1
ENSCAFG00845010809	ANKRD35	50.3203	1.7182	0.780902	0.270188	2.89022	0.00384971	0.0177237	ankyrin repeat domain 35
ENSCAFG00845019253	BTG2	2306.99	1.71805	0.780767	0.166133	4.69966	2.60593e-06	2.65348e-05	BTG anti-proliferation factor 2
ENSCAFG00845017128	PLS3	9218.24	1.71639	0.77938	0.0335789	23.2104	3.57494e-119	1.39658e-116	plastin 3
ENSCAFG00845009183	VCL	21999.3	1.7148	0.77804	0.0281609	27.6284	5.07967e-168	4.78595e-165	vinculin
ENSCAFG00845013026	SCUBE2	121.763	1.71343	0.776887	0.17892	4.34209	1.41136e-05	0.000124953	signal peptide, CUB domain and EGF like domain containing 2
ENSCAFG00845013933	ADA	145.658	1.71333	0.776799	0.166307	4.67088	2.99911e-06	3.01171e-05	adenosine deaminase
ENSCAFG00845005425	PDE7B	1071.03	1.70996	0.773962	0.0761468	10.1641	2.86813e-24	1.37955e-22	phosphodiesterase 7B
ENSCAFG00845028586	PPDPFL	211.071	1.70359	0.768576	0.149403	5.1443	2.68516e-07	3.2681e-06	pancreatic progenitor cell differentiation and proliferation factor like
ENSCAFG00845017224	CREB5	1940.34	1.70344	0.768448	0.0573861	13.3908	6.84091e-41	6.93487e-39	cAMP responsive element binding protein 5
ENSCAFG00845002864	SLCO3A1	1094.61	1.70087	0.766269	0.0683641	11.2087	3.69772e-29	2.23496e-27	solute carrier organic anion transporter family member 3A1
ENSCAFG00845029116	PLK2	6192.94	1.69744	0.763358	0.040922	18.654	1.17269e-77	2.57301e-75	polo like kinase 2
ENSCAFG00845002910	SLIT3	128.634	1.69277	0.759387	0.184571	4.11434	3.8829e-05	0.000311118	slit guidance ligand 3
ENSCAFG00845004018	GALNT16	99.0222	1.69217	0.758876	0.200158	3.79139	0.000149809	0.00104326	polypeptide N-acetylgalactosaminyltransferase 16
ENSCAFG00845005619	SPRED3	428.963	1.69162	0.758403	0.0960377	7.89693	2.85849e-15	8.38544e-14	sprouty related EVH1 domain containing 3
ENSCAFG00845026430	DEPDC7	198.897	1.69026	0.757241	0.146503	5.16878	2.35626e-07	2.8964e-06	DEP domain containing 7
ENSCAFG00845026582	THBS1	44388.2	1.6836	0.751546	0.0947079	7.93541	2.09801e-15	6.21144e-14	thrombospondin 1
ENSCAFG00845019715	LOC482987	961.019	1.68278	0.750847	0.0666641	11.2631	1.99521e-29	1.22912e-27	b(0,+)-type amino acid transporter 1-like
ENSCAFG00845010920	HGFAC	86.7547	1.68191	0.7501	0.21193	3.53938	0.000401076	0.002488	HGF activator
ENSCAFG00845028892	STRA6	96.4842	1.68027	0.748698	0.195724	3.82528	0.000130623	0.000923705	signaling receptor and transporter of retinol STRA6
ENSCAFG00845019814	PLEKHG1	194.518	1.67955	0.748073	0.141904	5.2717	1.35165e-07	1.74171e-06	pleckstrin homology and RhoGEF domain containing G1
ENSCAFG00845029158	ITGB6	13521.8	1.67517	0.744307	0.0343778	21.6508	5.97339e-104	1.73956e-101	integrin subunit beta 6
ENSCAFG00845022199	ZPLD1	135.486	1.67464	0.74385	0.172973	4.30038	1.70505e-05	0.000148423	zona pellucida like domain containing 1
ENSCAFG00845007531	TMEM45B	124.465	1.67444	0.743683	0.180408	4.12223	3.75215e-05	0.000301546	transmembrane protein 45B
ENSCAFG00845023051	BCL2L15	231.173	1.67417	0.743444	0.128974	5.7643	8.19981e-09	1.22744e-07	BCL2 like 15
ENSCAFG00845003553	BDKRB2	303.078	1.67238	0.741904	0.122674	6.04777	1.46866e-09	2.42012e-08	bradykinin receptor B2
ENSCAFG00845002932	SLC2A9	393.229	1.67081	0.740544	0.106546	6.95044	3.64148e-12	8.11204e-11	solute carrier family 2 member 9
ENSCAFG00845026984	SLC38A4	57.4946	1.66943	0.739359	0.255394	2.89498	0.00379184	0.0174774	solute carrier family 38 member 4
ENSCAFG00845017496	RAB37	220.601	1.66731	0.737525	0.136436	5.40565	6.45744e-08	8.66238e-07	RAB37, member RAS oncogene family
ENSCAFG00845030613	PCYT1B	53.6169	1.66689	0.737157	0.262188	2.81156	0.00493021	0.0218806	phosphate cytidylyltransferase 1B, choline
ENSCAFG00845028500	AADAT	89.5465	1.6641	0.734746	0.210154	3.49623	0.000471889	0.00288153	aminoadipate aminotransferase
ENSCAFG00845009506	COL27A1	130.189	1.66046	0.731587	0.16958	4.31411	1.60244e-05	0.00014033	collagen type XXVII alpha 1 chain
ENSCAFG00845015510	HTR1D	122.561	1.65821	0.729624	0.190709	3.82585	0.000130319	0.000922534	5-hydroxytryptamine receptor 1D
ENSCAFG00845008006	WNT9A	375.379	1.65538	0.72716	0.110054	6.60731	3.91362e-11	7.81602e-10	Wnt family member 9A
ENSCAFG00845006761	PROM2	144.889	1.63306	0.707576	0.17988	3.9336	8.36814e-05	0.000618391	prominin 2
ENSCAFG00845014839	KL	70.1183	1.6313	0.706021	0.238356	2.96205	0.003056	0.0145505	klotho
ENSCAFG00845014498	A4GALT	141.368	1.6282	0.703278	0.174137	4.03866	5.37579e-05	0.000416767	alpha 1,4-galactosyltransferase
ENSCAFG00845023953	DUSP16	1096.44	1.62636	0.701644	0.0694914	10.0969	5.70448e-24	2.70321e-22	dual specificity phosphatase 16
ENSCAFG00845031020	BCORL1	180.893	1.6164	0.692784	0.156457	4.42795	9.51325e-06	8.74204e-05	BCL6 corepressor like 1
ENSCAFG00845030471	RAB8A	35969	1.61581	0.692256	0.0279686	24.7512	3.01246e-135	1.55647e-132	RAB8A, member RAS oncogene family
ENSCAFG00845014710	ZNF704	281.289	1.61532	0.691817	0.118736	5.82652	5.65938e-09	8.65771e-08	zinc finger protein 704
ENSCAFG00845005769	IFGGB2	56.2128	1.60996	0.687026	0.258517	2.65756	0.00787079	0.0323912	interferon-inducible GTPase 1-like
ENSCAFG00845002555	SLC8A2	78.3735	1.60992	0.68699	0.225374	3.04823	0.00230196	0.0114398	solute carrier family 8 member A2
ENSCAFG00845015271	TREML2	226.827	1.59479	0.673371	0.130067	5.17712	2.25338e-07	2.78316e-06	triggering receptor expressed on myeloid cells like 2
ENSCAFG00845023980	RHOJ	272.036	1.59421	0.672844	0.120531	5.58234	2.37299e-08	3.34579e-07	ras homolog family member J
ENSCAFG00845005951	MAPK11	165.081	1.59022	0.66923	0.151675	4.41228	1.02289e-05	9.36742e-05	mitogen-activated protein kinase 11
ENSCAFG00845027982	B4GALNT3	1531.82	1.58832	0.667498	0.0594799	11.2222	3.17114e-29	1.92395e-27	beta-1,4-N-acetyl-galactosaminyltransferase 3
ENSCAFG00845004436	HSPB1	674.083	1.58052	0.660395	0.0895538	7.37429	1.65228e-13	4.18743e-12	heat shock protein family B (small) member 1
ENSCAFG00845004258	IRF8	116.058	1.57487	0.655229	0.183842	3.56409	0.000365114	0.00228439	interferon regulatory factor 8
ENSCAFG00845024894	YPEL2	790.195	1.57361	0.654075	0.0811488	8.06019	7.61758e-16	2.34186e-14	yippee like 2
ENSCAFG00845019541	ICOSLG	838.385	1.5672	0.648188	0.0757826	8.55325	1.19672e-17	4.05241e-16	inducible T cell costimulator ligand
ENSCAFG00845010238	ST3GAL1	1582.29	1.56186	0.643266	0.0583263	11.0288	2.77679e-28	1.59985e-26	ST3 beta-galactoside alpha-2,3-sialyltransferase 1
ENSCAFG00845024143	RNF39	278.332	1.56034	0.64186	0.144276	4.44883	8.63413e-06	8.00769e-05	ring finger protein 39
ENSCAFG00845018861	DSTN	3144.39	1.55682	0.638599	0.0502302	12.7134	4.97996e-37	4.31156e-35	destrin, actin depolymerizing factor
ENSCAFG00845002094	S100A4	749.984	1.55624	0.638068	0.0797207	8.00379	1.20646e-15	3.6255e-14	S100 calcium binding protein A4
ENSCAFG00845017921	CHN2	1170.4	1.55519	0.637087	0.0635423	10.0262	1.16933e-23	5.41307e-22	chimerin 2
ENSCAFG00845016387	MDM2	10320.4	1.54519	0.627783	0.0344306	18.2333	2.80895e-74	5.62388e-72	MDM2 proto-oncogene
ENSCAFG00845026327	EFHD1	144.968	1.54267	0.625428	0.160814	3.88913	0.000100604	0.000729461	EF-hand domain family member D1
ENSCAFG00845005073	DAPK1	1855.28	1.53493	0.618173	0.0571111	10.824	2.64823e-27	1.46771e-25	death associated protein kinase 1
ENSCAFG00845012044	FSTL4	322.717	1.53274	0.616116	0.119106	5.17283	2.3057e-07	2.8408e-06	follistatin like 4
ENSCAFG00845020552	LOC100856339	655.382	1.53229	0.615694	0.0790773	7.78597	6.91786e-15	1.96112e-13	phosphatidylinositol 3-kinase regulatory subunit gamma
ENSCAFG00845019575	PLPPR2	542.397	1.53128	0.614736	0.0930889	6.60375	4.00877e-11	7.99229e-10	phospholipid phosphatase related 2
ENSCAFG00845029189	TIMP4	178.626	1.52767	0.611336	0.143734	4.25324	2.10697e-05	0.00017989	TIMP metallopeptidase inhibitor 4
ENSCAFG00845005596	TRERF1	131.496	1.52636	0.610094	0.17846	3.41866	0.00062931	0.00371852	transcriptional regulating factor 1
ENSCAFG00845021350	EDN1	9782.54	1.51973	0.603817	0.0337792	17.8754	1.83278e-71	3.53683e-69	endothelin 1
ENSCAFG00845001491	ALPL	120.435	1.51803	0.602201	0.177088	3.40057	0.000672444	0.00393516	alkaline phosphatase, biomineralization associated
ENSCAFG00845023460	CCDC136	454.091	1.5092	0.593786	0.0989407	6.00144	1.95575e-09	3.16416e-08	coiled-coil domain containing 136

## Sheet: Table5_R218Q_UP_MRTF_p53
MRTF (Esnault et al., 2014)	p53 ( Fischer, 2017)	R218Q_UP & MRTF_UP	R218Q_UP & p53_UP	R218Q_UP & MRTF & p53_UP
AACS	ABCA1	ACTA2	ABCA12	ACTA2
ABCE1	ABCA12	ACTB	ACTA1	ANKRD1
ACSL4	ABCB6	ACTG1	ACTA2	BTG2
ACTA2	ABHD4	ACTN1	ADA	CDC42EP3
ACTB	ABTB2	ANKRD1	ALDH1A3	FRMD4A
ACTG1	ACAD11	BTG2	ANKRD1	SERPINE1
ACTN1	ACER2	CDC42EP3	AQP3
ACTN4	ACHE	CNN2	AXL
ACTR10	ACOT7	CSRP1	BTG2
ACTR1A	ACTA1	DNM3	CALD1
ACTR3	ACTA2	DSTN	CDC42EP3
ACVR1	ACTG2	F3	CDKN1A
ADAM9	ACYP2	FLNA	CLCA2
ADORA2B	ADA	FRMD4A	COL4A1
AFF1	ADCK3	HIVEP3	CSF1
AFTPH	ADGRG1	ILK	DAPK1
AGPAT4	ADIRF	ITGA5	DSC3
AHCYL1	ADORA2B	LBH	EDN2
AI846148	ADRB2	MYH9	FGF1
AIG1	AEN	MYL9	FRMD4A
AKAP1	AGBL5	NR4A1	GPR87
AKR1E1	AHNAK2	PALLD	ICOSLG
ALPK1	AIFM2	PER2	IGDCC4
ANGEL2	AK1	PLS3	INPP5D
ANKRD1	AK3	PTGS2	IVL
ANO6	AKAP10	SERPINE1	LAPTM5
ANXA1	AKAP9	SLCO3A1	MDM2
ANXA5	AKR1B10	SNAI2	MYLK
ANXA7	ALDH1A3	THBS1	PCDH7
ARC	ALDH3A1	TIMP3	PDLIM4
ARF2	ALOX5	TRERF1	PLEKHG1
ARHGAP23	AMOTL1	VCL	PLK2
ARHGAP29	AMTN		PROM2
ARID5B	AMZ2		PTAFR
ARIH1	ANKRA2		PTPRE
ARL10	ANKRD1		PTPRU
ARL4D	ANKUB1		RAB37
ARL6IP5	ANXA4		RAP2B
ARPC2	APAF1		SERPINE1
ARPC4	APC		SLC4A11
ARPC5	APOBEC3C		SPSB1
ATF3	APOBEC3D		SYTL1
ATF7IP	APOBEC3H		TNS4
ATP10A	APOD		TP53INP1
ATP6V0A1	AQP3		TSPAN1
ATP8B4	ARAP1		VDR
ATXN1	ARC		ZNF423
AURKA	ARG2
AW549877	ARHGAP30
B230312A22RIK	ARHGAP42
B4GALT1	ARHGEF3
BACH1	ARID3A
BACH2	ARL14
BAG2	ARNT2
BC031353	ARNTL
BCAR1	ARRB1
BCL10	ARTN
BCL2	ARVCF
BIRC6	ASCC3
BOK	ASPA
BRE	ASTN2
BRI3BP	ATF3
BRWD1	ATG4A
BTG2	ATXN3
C130039O16RIK	AVPI1
CALU	AXDND1
CAMK2G	AXL
CAMKK2	BANP
CAPN2	BAX
CAPZB	BBC3
CAR9	BBS2
CAV1	BCL2L1
CBL	BCL6
CBX4	BHLHE40
CBX6-NPTXR	BID
CCDC45	BLCAP
CCDC85B	BLOC1S2
CCNL2	BMP7
CCRN4L	BORCS7
CDC26	BTBD10
CDC42BPA	BTBD11
CDC42EP3	BTG1
CDC42SE2	BTG2
CDC7	BTG3
CDK17	C10orf10
CDKN2C	C10orf54
CFL1	C10orf88
CFL2	C12orf45
CHCHD2	C17orf82
CHEK2	C17orf89
CHST11	C1orf68
CIRBP	C3orf52
CLDN12	C9orf50
CLTB	CA12
CLTC	CALD1
CNN2	CAPN2
CNN3	CASP6
CNOT3	CATSPERG
CNST	CAV1
COBLL1	CCDC51
COL12A1	CCDC90B
COL5A1	CCNG1
COL5A2	CCNG2
COL6A2	CCNK
COL8A1	CCS
CORO1C	CD82
CPNE2	CDC42BPG
CPT2	CDC42EP3
CREB1	CDH10
CREBBP	CDH8
CRIM1	CDIP1
CRK	CDKN1A
CSNK1G2	CEL
CSRP1	CEP68
CSTF3	CEP85L
CTDP1	CERS5
CTGF	CES2
CTNND1	CFLAR
CTPS	CGB7
CTPS2	CHST14
CTTNBP2NL	CHST3
CUX1	CITED2
CYFIP1	CLCA2
CYR61	CLDN1
CYTSB	CLP1
D18ERTD653E	CMBL
D4BWG0951E	CMTM4
D5ERTD579E	COBLL1
DAPK3	COL17A1
DARS	COL4A1
DCUN1D3	COL7A1
DDAH2	COL9A3
DDHD1	CORO2B
DENND4B	COX14
DMWD	CPE
DMXL1	CPEB2
DNAJB4	CPEB4
DNM3	CPSF4
DOT1L	CRIP2
DSCAM	CRISPLD2
DSTN	CROT
DTNA	CSF1
DTX1	CSNK1G1
DUSP1	CSPG4
DUSP5	CST5
DUSP6	CTHRC1
DYRK1A	CTNNBIP1
E130311K13RIK	CTSH
ECM1	CYFIP2
EEF1B2	CYP21A2
EFEMP2	CYP2S1
EGFR	CYP3A7
EGR3	CYP4F3
EHBP1L1	CYSRT1
EHD1	DAB2IP
EHMT2	DAPK1
EIF2S2	DCLK1
EIF4A3	DCP1B
EIF4H	DDB2
ELK4	DDIT4
ELL	DDR1
ELL2	DENND2D
ELOVL5	DERA
EML4	DGKA
ENC1	DGKZ
EP400	DHRS3
EPB4.1L3	DHRS7
EPHA1	DKK1
ERC1	DNAH3
ERC2	DNAJB2
EREG	DNAJC18
ERI2	DNAJC21
ERRFI1	DOCK8
ESYT2	DPYSL4
ETF1	DQX1
ETS2	DRAM1
EXD2	DRAXIN
EXOC4	DSC3
EXOC5	DTWD1
F2R	DUSP11
F3	DUSP14
FAF1	DUSP5
FAM100A	DUSP7
FAM113B	DYRK3
FAM118A	E2F7
FAM126B	EBI3
FAM134C	EDA2R
FAM179B	EDEM1
FAM188A	EDN2
FAM198B	EFNB1
FAM3C	EI24
FAM53A	EID2B
FAM60A	EML2
FARP2	ENC1
FAS	ENPP2
FAT1	ENTHD2
FAT4	EPHA2
FCHO2	EPHB4
FERMT2	EPM2AIP1
FERT2	EPN3
FEZ1	EPPK1
FGD3	EPS8L2
FHL2	ERAP1
FHL3	ESRRB
FKBP10	ETV7
FLNA	FADS1
FLNB	FAM13C
FLRT2	FAM183A
FOSB	FAM196A
FOSL1	FAM198B
FOSL2	FAM210B
FOXF2	FAM212B
FOXP1	FAM214A
FRMD4A	FAM46A
FRMD6	FAM49A
FSCN1	FAM84B
FYN	FAM98C
GAB2	FAS
GADD45G	FAXDC2
GALK1	FBN2
GATAD2A	FBXO22
GBF1	FBXO32
GCNT2	FBXW7
GDAP2	FCHO2
GFOD1	FCHSD2
GGA3	FCMR
GHRL	FCRLA
GLIPR1	FDXR
GLIPR2	FGF1
GLRX	FHL2
GM10094	FITM2
GMDS	FLRT2
GNPDA1	FMO4
GPAM	FOS
GPR149	FOSL1
GPR153	FRMD4A
GPR176	FRMD8
GPSM2	FRMPD2
GRB14	FST
GRB2	FUCA1
GRK5	GADD45A
GRK6	GALNT5
GRN	GAMT
GSPT1	GARNL3
GTPBP1	GAS6
GTPBP3	GATS
GUSB	GBE1
H3F3B	GCC2
HDAC4	GCH1
HES7	GDF15
HIF1A	GDF9
HIVEP3	GIT1
HPS4	GLS2
HSD17B12	GNAI1
HSD17B7	GNPDA1
HTRA1	GOLGB1
IER5	GPC1
IGF1R	GPR155
IGFBP7	GPR87
ILK	GPRC5A
INPP5A	GPX1
IPO7	GPX3
IRF2BP2	GREB1
ITGA1	GRHL3
ITGA5	GRN
ITGAV	GSN
ITGB1	HAGH
ITGB3	HAPLN3
ITPR1	HERC5
ITPRIP	HES1
JRK	HES2
JUN	HES6
JUNB	HHAT
KANK1	HIPK3
KCNK7	HLA-B
KCTD10	HLA-C
KCTD5	HRAS
KDELC2	HRCT1
KHDRBS1	HSD17B3
KIF5B	HSPA4L
KLF13	HTT
KLF16	ICAM1
KLF6	ICAM4
KLF7	ICOSLG
KLF9	IER5
KLHDC8A	IGDCC4
KLHL28	IGFBP7
KRR1	IKBIP
LASP1	IKBKB
LASS5	IL1B
LASS6	IL4R
LATS2	IL7
LBH	INPP1
LEMD3	INPP5D
LEPROTL1	IP6K3
LIMA1	IRF2BPL
LIMK1	IRF5
LIMS1	IRF6
LMNA	ISCU
LOX	ISYNA1
LPAR4	ITGA2
LPHN3	ITGA3
LPP	ITGAM
LSM11	ITPKC
LY75	IVL
LYRM1	JAG1
M6PR	JMJD7
MAFK	KANK3
MAML2	KCNN4
MAN2A2	KCNQ1
MAP2K3	KCTD1
MAP2K4	KDM4B
MAP3K11	KIAA0513
MAP3K15	KIAA1161
MAP3K8	KIAA1217
MAP4K3	KIAA1257
MAPK1	KITLG
MAPK14	KLHDC7A
MAPKBP1	KLHL12
MAPRE1	KRT15
MAST4	KRT8
MAT2A	KRT80
MBNL1	KRTAP19-1
MEAF6	KSR1
MED15	LACC1
MED21	LAMA3
MESDC1	LAPTM5
MFSD3	LCE1A
MFSD7B	LCE1B
MGA	LCE1C
MICAL2	LCE1E
MID2	LDLRAD1
MLL3	LFNG
MMP9	LIF
MOBKL2A	LIMA1
MORC4	LIMK2
MPDU1	LMNA
MRGPRF	LPIN1
MRPL51	LPXN
MRPS17	LRP1
MRPS7	LRPAP1
MSN	LRRC28
MSRB3	LYNX1
MTAP1B	MAMDC4
MTHFD1	MAP3K12
MTMR14	MAP6D1
MXRA8	MAPKBP1
MYADM	MAPRE3
MYBL1	MARK4
MYBL2	MAST4
MYH9	MCC
MYL12B	MDM2
MYL9	MERTK
MYO1C	MET
MYO1E	METTL8
NBN	MFAP3L
NDUFS1	MFGE8
NEDD4L	MGME1
NEDD9	MGRN1
NFIL3	MICALL1
NLGN2	MKNK2
NPAS3	MLF2
NPAS4	MMP2
NPPB	MON2
NPSR1	MR1
NR4A1	MRAS
NRBP1	MRPL49
NUP155	MUC2
OAT	MYBPHL
OGDH	MYLK
OGT	MYO6
OPN1SW	MYOF
OTUD4	MYPN
OXCT1	NADSYN1
OXSR1	NAV3
PALLD	NCF2
PALM2	NDRG4
PARP8	NEFL
PAWR	NFKBIA
PCBP2	NFYC
PCF11	NHLH2
PCGF5	NINJ1
PCNP	NKAIN4
PDCD6IP	NLRP1
PDE4DIP	NOTCH1
PDHA1	NOV
PDIA6	NT5M
PDLIM5	NTPCR
PDLIM7	NTRK2
PDPK1	NUAK1
PELI1	NUPR1
PER1	NYNRIN
PER2	OGFRL1
PFKFB3	ORAI3
PHLDA1	OSBP2
PICALM	OSBPL3
PIK3CB	OSR2
PIP5K1A	P2RY2
PIP5K1C	P3H2
PITPNA	PADI3
PJA2	PADI4
PKD1	PADI6
PKP2	PAG1
PLA2G4A	PALM2
PLA2R1	PALMD
PLAU	PANK1
PLEKHB2	PANK2
PLEKHG2	PAQR7
PLEKHO2	PARD6B
PLK3	PARD6G
PLRG1	PBLD
PLS3	PCBP4
PNMA1	PCDH7
PPAP2A	PCLO
PPARD	PCNA
PPIB	PDE4C
PPM1H	PDK4
PPP1R12A	PDLIM1
PPP1R12C	PDLIM4
PPP2R3A	PERP
PPP3CB	PGAP1
PPPDE2	PGF
PRC1	PGPEP1
PREPL	PHACTR3
PRG4	PHLDA3
PRIM2	PHPT1
PRKAA1	PI4K2A
PRKAB2	PI4KB
PRKAG2	PIDD1
PRKCC	PLAGL1
PRKD1	PLCL2
PRRX1	PLCXD2
PRRX2	PLEKHF1
PTGER4	PLEKHG1
PTGS2	PLK2
PTPLA	PLK3
PTPN14	PLLP
PTRF	PLTP
QPCTL	PLXNB1
QSOX1	PLXNB2
RAB11FIP2	PMAIP1
RAB11FIP3	PMEPA1
RAB21	PML
RAB23	PMS2
RAI14	PODXL
RALY	POLH
RANBP2	POLR2H
RAP1B	POU3F1
RASA4	PPFIBP1
RASSF2	PPM1D
RBBP4	PPM1J
RBBP7	PPP1R15A
RBMS3	PPP1R3C
RDM1	PPP4R3A
RELB	PRAP1
REV3L	PRDM1
RFWD2	PRKAB1
RFX7	PRKAB2
RGL1	PRKCD
RHEB	PRKCI
RHOB	PRKX
RHOBTB3	PRNT
RLF	PRODH
RLIM	PROM2
RND3	PSG6
RNF11	PSTPIP2
RNF19A	PTAFR
RNF216	PTCHD4
RNF34	PTEN
RNFT1	PTGES
ROCK2	PTP4A1
ROR1	PTPRE
ROR2	PTPRU
RPA1	PVRL1
RRBP1	PVRL4
RSU1	PXYLP1
RTN4	RAB37
RUNX2	RABGGTA
RUSC2	RABL2A
S1PR3	RAD51C
SAMD4	RALGAPB
SAMD4B	RALGDS
SAP18	RALGPS1
SCYL1	RAP2B
SCYL2	RASAL1
SDC2	RASSF5
SDC4	RBL2
SDPR	RBM14
SEC24D	RBM38
SEMA3A	RBM41
SENP3	RBPMS2
SEPHS1	RCHY1
SERP1	RELB
SERPINE1	RETSAT
SERTAD1	REV3L
SERTAD2	RFTN1
SETBP1	RGL1
SFXN3	RGMA
SGCD	RGS12
SGK1	RGS16
SGMS1	RGS20
SGTB	RHBDF2
SH3BGRL	RHOC
SH3GL1	RHOD
SH3GL3	RIN1
SHB	RIPK4
SIDT2	RNASE7
SLBP	RND3
SLC10A6	RNF13
SLC10A7	RNF144B
SLC25A19	RNF185
SLC2A1	RNF19B
SLC3A1	ROM1
SLC6A9	RPS19
SLC7A1	RPS27L
SLCO3A1	RPTN
SLMAP	RRAD
SMAP2	RRM2B
SMG1	S100A2
SMNDC1	SAC3D1
SMURF2	SARS
SNAI2	SCIN
SNX18	SCN2A
SNX33	SCN3B
SNX6	SCN4B
SORBS1	SCRIB
SOX6	SDC1
SRC	SDC4
SRF	SDPR
SRFBP1	SEC22A
SRGAP2	SEMA3B
SSFA2	SEMA3F
ST5	SERPINB5
ST7	SERPINE1
STAMBPL1	SERTAD1
STARD13	SESN1
STAT3	SESN2
STK38L	SETD1A
STK40	SFN
STX11	SGK1
STXBP1	SIAE
SUFU	SIDT2
SYDE2	SIK1
SYN3	SIKE1
SYNGR2	SIRPA
SYNPO2	SKI
SYS1	SLAMF7
TACC2	SLC12A4
TAGLN	SLC25A16
TATDN2	SLC25A45
TCEB1	SLC30A1
TCF20	SLC35D1
TCTEX1D2	SLC38A3
TEAD1	SLC44A5
TEC	SLC46A1
TES	SLC48A1
TFB2M	SLC4A11
TGFB1I1	SLC52A1
TGFBR3	SLC9A1
TGOLN1	SLC9A3R1
TGOLN2	SMAD3
THBS1	SMAD5
TIFA	SNN
TIMP3	SNX2
TJP2	SOCS4
TLE4	SP110
TLN1	SPANXC
TM2D2	SPATA18
TM4SF1	SPRY1
TMED9	SPSB1
TMEM107	SRA1
TMEM123	STARD5
TMEM183A	STAT3
TMEM47	STEAP3
TMPO	STK11
TMSB4X	STK17A
TMTC3	STX1B
TNC	STX6
TNK1	STXBP3
TNK2	SUGCT
TNRC18	SULF2
TNS3	SUPT7L
TPCN2	SUSD2
TPM1	SUSD6
TPM2	SYK
TPM4	SYNC
TPST2	SYTL1
TRAF3IP2	SYTL2
TRAF5	TAB3
TRAP1	TAP1
TRERF1	TBC1D2
TRIB1	TBC1D22B
TRIM16	TBK1
TRIO	TCAIM
TRP53BP2	TCEA3
TSC22D2	TCP11L1
TSGA14	TEAD3
TTC28	TEP1
TTLL11	TET2
TTLL3	TEX9
TUBA1C	TGFA
TUBB5	TGFBI
TXNRD1	TGFBRAP1
UBC	TGS1
UBE2Q2	THSD1
UBE2W	TIGAR
UBE4A	TIMM21
UBFD1	TLCD1
UBR4	TLR3
UGP2	TLR6
UHRF1BP1L	TM7SF3
UNC45A	TMA7
USE1	TMBIM1
USP2	TMEM131
USP24	TMEM200A
USP32	TMEM229B
USP37	TMEM243
USP4	TMEM27
UTRN	TMEM40
VASH2	TMEM52
VASP	TMEM56
VAV3	TMEM63B
VCL	TMEM68
VGLL3	TMEM8B
VIM	TMTC3
VPS33B	TNFAIP8
WDFY1	TNFRSF10A
WDR1	TNFRSF10B
WDYHV1	TNFRSF10C
WEE1	TNFRSF10D
WIPF1	TNS4
WRB	TP53
WWTR1	TP53I11
XRCC6BP1	TP53I3
YAF2	TP53INP1
YIPF1	TP73
YKT6	TRAF4
YWHAG	TRAK1
YWHAZ	TRANK1
ZBTB11	TRIAP1
ZBTB20	TRIM22
ZC3H12A	TRIM32
ZC3HC1	TRIM35
ZDHHC14	TRIM38
ZEB2	TRIM5
ZFAND3	TRIM8
ZFAND5	TRIML2
ZFC3H1	TRIP6
ZFP143	TRPV3
ZFP281	TSC2
ZFP326	TSGA10
ZFP36	TSKU
ZFP521	TSNARE1
ZFP568	TSPAN1
ZFP644	TSPAN10
ZFR	TSPAN11
ZMAT1	TUBB6
ZSWIM4	TUFT1
ZSWIM6	TXNIP
ZSWIM7	TYMSOS
ZYX	UBASH3B
ZZZ3	UBR5
2009-03-01	UNC5B
1110007L15RIK	UQCC1
1110008J03RIK	USP15
1110034B05RIK	USP31
1190002N15RIK	UTP3
1300014I06RIK	VCAN
1700106N22RIK	VDR
1700113I22RIK	VWCE
2210012G02RIK	WDFY2
2410089E03RIK	WDR63
2700078E11RIK	WNT4
2900073G15RIK	XPC
3110003A17RIK	YBX3
4930473A06RIK	YPEL3
6230409E13RIK	YPEL5
6330578E17RIK	ZBTB5
6430527G18RIK	ZC3HAV1
9530068E07RIK	ZFP90
A130022J15RIK	ZFYVE1
A330021E22RIK	ZMAT3
A430107O13RIK	ZNF195
	ZNF219
	ZNF30
	ZNF337
	ZNF37A
	ZNF385A
	ZNF423
	ZNF440
	ZNF488
	ZNF561
	ZNF654
	ZNF79
	ZSCAN4

## Sheet: Tabla6_R218Q_VS_CHERRY_DOWN
name	symbol	baseMean	FoldChange	log2FoldChange	lfcSE	stat	pvalue	padj	description
ENSCAFG00845030757	CSF3R	4.72904	0.0709945	-3.81615	1.28728	-2.96451	0.00303163	0.0144646	colony stimulating factor 3 receptor
ENSCAFG00845030346	SLC22A11	35.034	0.186056	-2.42619	0.39874	-6.08463	1.16758e-09	1.95414e-08	solute carrier family 22 member 11
ENSCAFG00845029856	CGNL1	1691.73	0.222388	-2.16885	0.0737974	-29.3893	7.53309e-190	1.00548e-186	cingulin like 1
ENSCAFG00845006328	SLC17A8	7.65776	0.238377	-2.06868	0.770419	-2.68514	0.00724997	0.0302718	solute carrier family 17 member 8
ENSCAFG00845022942	SLC7A11	7338.72	0.252865	-1.98356	0.0493393	-40.2025	0	0	solute carrier family 7 member 11
ENSCAFG00845000788	FGF21	214.533	0.263593	-1.92362	0.147805	-13.0145	1.0116e-38	9.36578e-37	fibroblast growth factor 21
ENSCAFG00845012617	PPP1R1B	73.2136	0.282135	-1.82554	0.261577	-6.97899	2.97307e-12	6.68816e-11	protein phosphatase 1 regulatory inhibitor subunit 1B
ENSCAFG00845027938	ADD2	1301.87	0.291392	-1.77897	0.0782233	-22.7422	1.71439e-114	5.96942e-112	adducin 2
ENSCAFG00845027651	SLC6A9	1790.78	0.311177	-1.68419	0.0689774	-24.4166	1.13929e-131	5.5297e-129	solute carrier family 6 member 9
ENSCAFG00845019378	KCTD16	48.9427	0.326553	-1.61461	0.287886	-5.60851	2.04074e-08	2.89774e-07	potassium channel tetramerization domain containing 16
ENSCAFG00845030810	KIF1A	637.081	0.338762	-1.56166	0.102184	-15.2828	9.95763e-53	1.38688e-50	kinesin family member 1A
ENSCAFG00845026475	DDR2	2789.47	0.34648	-1.52915	0.0601154	-25.437	9.83979e-143	5.62871e-140	discoidin domain receptor tyrosine kinase 2
ENSCAFG00845002345	VLDLR	1165.05	0.354019	-1.4981	0.0791614	-18.9246	7.15061e-80	1.61312e-77	very low density lipoprotein receptor
ENSCAFG00845011800	TTC39B	302.823	0.364361	-1.45656	0.120623	-12.0753	1.42699e-33	1.04845e-31	tetratricopeptide repeat domain 39B
ENSCAFG00845002694	G0S2	339.445	0.368513	-1.44021	0.116601	-12.3516	4.77654e-35	3.69642e-33	G0/G1 switch 2
ENSCAFG00845018969	LOC119873143	86536.9	0.373341	-1.42143	0.189522	-7.5001	6.37673e-14	1.65536e-12	28S ribosomal RNA
ENSCAFG00845018733	FAM107A	143.193	0.383872	-1.3813	0.176004	-7.84811	4.22355e-15	1.21017e-13	family with sequence similarity 107 member A
ENSCAFG00845023429	GJB2	830.45	0.397321	-1.33162	0.0779872	-17.0749	2.28238e-65	4.01724e-63	gap junction protein beta 2
ENSCAFG00845006522	PLAAT3	214.56	0.400612	-1.31972	0.170276	-7.75049	9.15369e-15	2.54982e-13	phospholipase A and acyltransferase 3
ENSCAFG00845003598	TRIM50	32.0504	0.402331	-1.31354	0.368322	-3.56629	0.000362066	0.00226975	tripartite motif containing 50
ENSCAFG00845009486	BHLHA15	53.8195	0.408908	-1.29015	0.277965	-4.64142	3.46017e-06	3.42743e-05	basic helix-loop-helix family member a15
ENSCAFG00845008158	PSAT1	29367.4	0.416973	-1.26198	0.0427832	-29.497	3.14713e-191	4.58251e-188	phosphoserine aminotransferase 1
ENSCAFG00845025812	ZFAND4	1539.48	0.417233	-1.26107	0.0602745	-20.9222	3.36363e-97	8.83201e-95	zinc finger AN1-type containing 4
ENSCAFG00845015458	BATF	35.0866	0.417818	-1.25905	0.348018	-3.61777	0.000297147	0.00190987	basic leucine zipper ATF-like transcription factor
ENSCAFG00845018475	MATN3	47.9335	0.423718	-1.23882	0.290861	-4.25916	2.05196e-05	0.000175474	matrilin 3
ENSCAFG00845016872	GPT2	1646.83	0.42492	-1.23474	0.0565811	-21.8225	1.42012e-105	4.21223e-103	glutamic--pyruvic transaminase 2
ENSCAFG00845020765	STARD9	462.889	0.428103	-1.22397	0.100045	-12.2341	2.04279e-34	1.55068e-32	StAR related lipid transfer domain containing 9
ENSCAFG00845004487	PCK2	14167.4	0.436383	-1.19633	0.0467807	-25.5732	3.0304e-144	1.7977e-141	phosphoenolpyruvate carboxykinase 2, mitochondrial
ENSCAFG00845011305	MAP6	26.279	0.438049	-1.19084	0.394722	-3.0169	0.00255375	0.0124934	microtubule associated protein 6
ENSCAFG00845016825	TRIB3	2644.86	0.444337	-1.17027	0.0472997	-24.7417	3.80969e-135	1.90687e-132	tribbles pseudokinase 3
ENSCAFG00845000605	STC2	797.006	0.455397	-1.1348	0.0753751	-15.0554	3.18092e-51	4.21065e-49	stanniocalcin 2
ENSCAFG00845028088	MIOX	10244.8	0.458306	-1.12562	0.0428403	-26.2747	3.73025e-152	2.59771e-149	myo-inositol oxygenase
ENSCAFG00845008754	CDC6	7638.18	0.461473	-1.11568	0.0359803	-31.0081	4.19846e-211	8.40584e-208	cell division cycle 6
ENSCAFG00845019348	ETV5	412.092	0.463151	-1.11044	0.10414	-10.663	1.51598e-26	8.12087e-25	ETS variant transcription factor 5
ENSCAFG00845017965	RAB39B	546.609	0.464479	-1.10632	0.0913086	-12.1162	8.66476e-34	6.48521e-32	RAB39B, member RAS oncogene family
ENSCAFG00845000578	KRBA2	1339.96	0.473858	-1.07747	0.0622619	-17.3055	4.27678e-67	7.78422e-65	KRAB-A domain containing 2
ENSCAFG00845005537	PTGR1	9779.54	0.475164	-1.0735	0.0444788	-24.1352	1.06895e-128	4.75593e-126	prostaglandin reductase 1
ENSCAFG00845028178	ADM2	3448.18	0.482104	-1.05259	0.0468772	-22.4541	1.16738e-111	3.81589e-109	adrenomedullin 2

## Sheet: Table7_R218Q_VS_wt INF2_DOWN
name	symbol	baseMean	FoldChange	log2FoldChange	lfcSE	stat	pvalue	padj	description
ENSCAFG00845030757	CSF3R	6.57198	0.0497819	-4.32824	1.24569	-3.47458	0.000511653	0.00398009	colony stimulating factor 3 receptor
ENSCAFG00845030346	SLC22A11	25.8502	0.264655	-1.91781	0.413886	-4.63368	3.59225e-06	4.88346e-05	solute carrier family 22 member 11
ENSCAFG00845029856	CGNL1	1448.38	0.267234	-1.90382	0.169671	-11.2207	3.22795e-29	3.27406e-27	cingulin like 1
ENSCAFG00845000788	FGF21	198.719	0.288281	-1.79445	0.168818	-10.6295	2.17313e-26	1.87537e-24	fibroblast growth factor 21
ENSCAFG00845013813	PODXL2	12.1819	0.290144	-1.78516	0.585155	-3.05074	0.00228276	0.0141551	podocalyxin like 2
ENSCAFG00845022942	SLC7A11	6028.05	0.323401	-1.62861	0.119759	-13.599	4.05978e-42	6.89281e-40	solute carrier family 7 member 11
ENSCAFG00845027938	ADD2	1188.45	0.325813	-1.61789	0.157324	-10.2838	8.34105e-25	6.44986e-23	adducin 2
ENSCAFG00845002694	G0S2	360.452	0.335588	-1.57524	0.123626	-12.7419	3.45853e-37	4.95617e-35	G0/G1 switch 2
ENSCAFG00845012617	PPP1R1B	60.9192	0.353381	-1.5007	0.264903	-5.66509	1.46944e-08	2.98475e-07	protein phosphatase 1 regulatory inhibitor subunit 1B
ENSCAFG00845027651	SLC6A9	1598.74	0.359694	-1.47516	0.160238	-9.20605	3.3833e-20	1.94291e-18	solute carrier family 6 member 9
ENSCAFG00845030810	KIF1A	569.19	0.389627	-1.35983	0.101883	-13.347	1.23268e-40	1.98499e-38	kinesin family member 1A
ENSCAFG00845026475	DDR2	2414.87	0.418969	-1.25508	0.128538	-9.76431	1.60196e-22	1.07856e-20	discoidin domain receptor tyrosine kinase 2
ENSCAFG00845015458	BATF	34.6103	0.425313	-1.2334	0.338581	-3.64286	0.000269622	0.00229509	basic leucine zipper ATF-like transcription factor
ENSCAFG00845002345	VLDLR	1007.3	0.428904	-1.22127	0.0878322	-13.9046	5.93933e-44	1.06635e-41	very low density lipoprotein receptor
ENSCAFG00845018304	LOC489461	19.1756	0.435008	-1.20089	0.443264	-2.70919	0.00674474	0.0342834	asialoglycoprotein receptor 1
ENSCAFG00845009486	BHLHA15	49.122	0.459979	-1.12036	0.290238	-3.86015	0.000113319	0.00108193	basic helix-loop-helix family member a15
ENSCAFG00845023429	GJB2	742.917	0.460239	-1.11954	0.0907144	-12.3414	5.41973e-35	6.99638e-33	gap junction protein beta 2
ENSCAFG00845011800	TTC39B	253.628	0.46119	-1.11657	0.139624	-7.99694	1.27553e-15	5.17503e-14	tetratricopeptide repeat domain 39B
ENSCAFG00845016825	TRIB3	2540.13	0.466964	-1.09862	0.108418	-10.1332	3.93585e-24	2.92752e-22	tribbles pseudokinase 3
ENSCAFG00845000605	STC2	777.004	0.467922	-1.09566	0.086462	-12.6721	8.43786e-37	1.19818e-34	stanniocalcin 2
ENSCAFG00845008158	PSAT1	26423.8	0.481314	-1.05495	0.0450077	-23.4393	1.69968e-121	1.65931e-118	phosphoserine aminotransferase 1
ENSCAFG00845018733	FAM107A	120.36	0.484602	-1.04513	0.198845	-5.25598	1.47237e-07	2.56107e-06	family with sequence similarity 107 member A
ENSCAFG00845018475	MATN3	43.3441	0.48964	-1.03021	0.291796	-3.53058	0.000414653	0.0033386	matrilin 3
ENSCAFG00845016872	GPT2	1466.58	0.498004	-1.00577	0.0710029	-14.1652	1.50444e-45	2.90116e-43	glutamic--pyruvic transaminase 2

## Sheet: Table8_R218Q_DOWN
name	symbol	baseMean	FoldChange	log2FoldChange	lfcSE	stat	pvalue	padj	description
ENSCAFG00845030757	CSF3R	4.72904	0.0709945	-3.81615	1.28728	-2.96451	0.00303163	0.0144646	colony stimulating factor 3 receptor
ENSCAFG00845030346	SLC22A11	35.034	0.186056	-2.42619	0.39874	-6.08463	1.16758e-09	1.95414e-08	solute carrier family 22 member 11
ENSCAFG00845029856	CGNL1	1691.73	0.222388	-2.16885	0.0737974	-29.3893	7.53309e-190	1.00548e-186	cingulin like 1
ENSCAFG00845022942	SLC7A11	7338.72	0.252865	-1.98356	0.0493393	-40.2025	0	0	solute carrier family 7 member 11
ENSCAFG00845000788	FGF21	214.533	0.263593	-1.92362	0.147805	-13.0145	1.0116e-38	9.36578e-37	fibroblast growth factor 21
ENSCAFG00845012617	PPP1R1B	73.2136	0.282135	-1.82554	0.261577	-6.97899	2.97307e-12	6.68816e-11	protein phosphatase 1 regulatory inhibitor subunit 1B
ENSCAFG00845027938	ADD2	1301.87	0.291392	-1.77897	0.0782233	-22.7422	1.71439e-114	5.96942e-112	adducin 2
ENSCAFG00845027651	SLC6A9	1790.78	0.311177	-1.68419	0.0689774	-24.4166	1.13929e-131	5.5297e-129	solute carrier family 6 member 9
ENSCAFG00845030810	KIF1A	637.081	0.338762	-1.56166	0.102184	-15.2828	9.95763e-53	1.38688e-50	kinesin family member 1A
ENSCAFG00845026475	DDR2	2789.47	0.34648	-1.52915	0.0601154	-25.437	9.83979e-143	5.62871e-140	discoidin domain receptor tyrosine kinase 2
ENSCAFG00845002345	VLDLR	1165.05	0.354019	-1.4981	0.0791614	-18.9246	7.15061e-80	1.61312e-77	very low density lipoprotein receptor
ENSCAFG00845011800	TTC39B	302.823	0.364361	-1.45656	0.120623	-12.0753	1.42699e-33	1.04845e-31	tetratricopeptide repeat domain 39B
ENSCAFG00845002694	G0S2	339.445	0.368513	-1.44021	0.116601	-12.3516	4.77654e-35	3.69642e-33	G0/G1 switch 2
ENSCAFG00845018733	FAM107A	143.193	0.383872	-1.3813	0.176004	-7.84811	4.22355e-15	1.21017e-13	family with sequence similarity 107 member A
ENSCAFG00845023429	GJB2	830.45	0.397321	-1.33162	0.0779872	-17.0749	2.28238e-65	4.01724e-63	gap junction protein beta 2
ENSCAFG00845009486	BHLHA15	53.8195	0.408908	-1.29015	0.277965	-4.64142	3.46017e-06	3.42743e-05	basic helix-loop-helix family member a15
ENSCAFG00845008158	PSAT1	29367.4	0.416973	-1.26198	0.0427832	-29.497	3.14713e-191	4.58251e-188	phosphoserine aminotransferase 1
ENSCAFG00845015458	BATF	35.0866	0.417818	-1.25905	0.348018	-3.61777	0.000297147	0.00190987	basic leucine zipper ATF-like transcription factor
ENSCAFG00845018475	MATN3	47.9335	0.423718	-1.23882	0.290861	-4.25916	2.05196e-05	0.000175474	matrilin 3
ENSCAFG00845016872	GPT2	1646.83	0.42492	-1.23474	0.0565811	-21.8225	1.42012e-105	4.21223e-103	glutamic--pyruvic transaminase 2
ENSCAFG00845016825	TRIB3	2644.86	0.444337	-1.17027	0.0472997	-24.7417	3.80969e-135	1.90687e-132	tribbles pseudokinase 3
ENSCAFG00845000605	STC2	797.006	0.455397	-1.1348	0.0753751	-15.0554	3.18092e-51	4.21065e-49	stanniocalcin 2

## Sheet: Tabla9-Oligos
		Sequence (5' -> 3')
CHERRY	Forward primer	ACTACGACGCTGAGGTCAAG
	Reverse primer	GTGTAGTCCTCGTTGTGGGA
GADPH	Forward primer	TCCATCTTCCAGGAGCGAGA
	Reverse primer	TTTCAAGTGAGCCCCAGCC
YWHAZ	Forward primer	AGGTCATCTTGGAGGGTCGTC
	Reverse primer	CTCGAGCCATCTGCTGTTTTT
